# Supplementary material for: Stereotypes about surgeon warmth and competence: The role of surgeon gender
Source: PLoS One. 2019 Feb 27;14(2):e0211890. doi: 10.1371/journal.pone.0211890 (PMC6392236; doi:10.1371/journal.pone.0211890)
Supplement: S1 File — (XLSX) [file pone.0211890.s001.xlsx]

## Sheet: Data file 
TV_competent	TV_warm	TV_skillful	TV_tolerant	TV_independent	TV_goodnatured	TV_confident	TV_sincere	TV_competitive	TV_intelligent	TV_capable	TV_friendly	TV_efficient	TV_wellintentioned	TV_trustworthy	condition_competent	condition_warm	condition_skillful	condition_tolerant	condition_independent	condition_goodnatured	condition_confident	condition_sincere	condition_competitive	condition_intelligent	condition_capable	condition_friendly	condition_efficient	condition_wellintentioned	condition_trustworthy	officers_competent	officers_warm	officers_skillful	officers_tolerant	officers_independent	officers_goodnatured	officers_confident	officers_sincere	officers_competitive	officers_intelligent	officers_capable	officers_friendly	officers_efficient	officers_wellintentioned	officers_trustworthy	athletes_competent	athletes_warm	athletes_skillful	athletes_tolerant	athletes_independent
4	4	4	4	4	4	4	4	5	5	3	3	3	3	3	2	2	2	2	2	2	2	2	2	2	2	2	2	2	2	4	4	#NULL!	#NULL!	#NULL!	#NULL!	#NULL!	5	#NULL!	#NULL!	#NULL!	#NULL!	#NULL!	#NULL!	#NULL!	#NULL!	#NULL!	#NULL!	#NULL!	5
4	4	4	3	4	3	4	4	4	4	4	4	4	4	4	4	4	4	4	4	4	4	4	4	4	4	4	4	4	5	2	2	2	2	2	2	2	2	2	2	2	1	2	2	2	4	3	4	4	4
2	3	2	2	3	4	2	5	5	5	5	5	2	3	1	2	3	4	3	3	4	3	5	5	5	5	4	3	4	3	1	2	3	4	5	5	4	3	2	1	2	3	4	5	4	#NULL!	#NULL!	#NULL!	#NULL!	#NULL!
2	2	2	1	1	2	5	2	4	2	2	1	2	2	2	4	3	4	4	4	4	4	4	5	4	5	4	4	4	4	3	2	4	3	4	4	4	3	3	3	4	3	3	4	3	#NULL!	#NULL!	#NULL!	#NULL!	#NULL!
2	2	3	1	2	3	4	4	3	2	2	3	4	5	5	4	4	4	4	4	5	5	4	4	4	4	4	4	4	5	4	4	4	4	4	4	4	4	4	4	4	4	4	4	4	3	5	3	4	4
4	4	3	4	4	3	#NULL!	4	5	4	4	4	5	5	5	4	4	4	4	4	4	5	4	4	5	5	5	4	5	5	4	5	4	5	5	5	5	5	5	5	5	5	5	5	5	4	5	4	5	5
2	3	2	3	3	3	3	3	3	3	3	3	3	3	3	1	1	2	2	2	2	2	2	2	2	2	2	2	3	3	1	1	2	3	4	5	4	3	2	1	2	3	4	5	3	4	4	4	4	4
3	3	3	3	2	3	3	2	4	4	3	4	3	3	2	4	4	4	3	3	3	2	3	4	4	4	4	4	3	3	3	3	3	5	3	4	4	3	3	3	3	4	3	4	4	4	3	4	3	4
2	2	4	4	3	3	4	5	3	3	3	3	5	5	5	4	3	4	5	4	3	4	#NULL!	4	3	3	4	4	5	5	4	5	4	3	4	5	4	4	4	5	5	3	5	5	5	3	3	4	#NULL!	3
1	2	3	4	3	3	#NULL!	3	1	2	#NULL!	2	1	3	3	5	5	4	#NULL!	4	5	5	#NULL!	3	3	3	2	3	4	4	5	4	3	3	3	4	4	3	2	4	3	3	4	2	2	4	3	4	4	4
4	4	4	4	4	4	4	4	4	4	4	4	4	4	4	4	4	4	4	4	4	4	4	4	4	4	4	4	4	4	1	#NULL!	5	#NULL!	3	4	3	2	3	3	5	4	2	4	#NULL!	5	5	5	5	5
2	2	3	3	3	2	3	3	2	2	3	2	2	3	2	3	4	3	3	3	2	3	5	2	4	5	1	2	1	2	1	2	1	4	3	3	2	3	3	3	2	#NULL!	1	3	4	3	4	2	3	1
2	3	3	1	3	3	3	1	1	1	2	1	3	3	1	3	3	3	2	2	2	2	1	1	1	2	2	2	2	1	3	3	4	4	4	4	4	3	3	3	3	#NULL!	2	4	4	5	4	5	4	5
3	1	3	4	2	2	2	3	4	1	1	3	2	2	1	3	3	2	4	3	4	5	1	3	4	4	5	4	3	2	1	1	3	3	2	3	4	3	5	1	2	3	2	3	2	4	3	5	3	2
2	4	4	5	3	4	4	3	2	4	5	3	4	4	5	3	4	4	5	2	4	3	3	4	4	5	4	3	3	5	4	3	5	4	5	3	4	3	2	4	4	5	5	4	5	4	3	5	4	4
3	3	3	3	3	3	3	3	3	3	3	3	4	3	3	4	4	4	4	3	3	3	3	4	4	5	4	4	4	4	2	2	2	2	2	2	2	2	2	2	2	2	2	2	2	4	4	4	4	4
3	3	2	3	3	3	3	3	5	3	3	5	4	4	3	4	5	5	5	5	5	4	4	5	5	5	5	5	5	5	2	2	2	2	2	2	2	2	2	2	#NULL!	3	#NULL!	3	1	4	5	5	4	4
1	1	2	#NULL!	2	1	1	1	1	1	2	4	1	2	1	2	3	2	2	4	3	2	2	2	3	2	3	1	1	2	4	1	1	1	1	1	3	3	3	3	3	1	4	4	3	3	2	3	1	1
3	4	4	3	3	4	3	4	5	4	4	4	5	3	3	4	3	3	4	#NULL!	2	5	5	4	4	3	4	4	5	3	3	2	3	2	4	4	3	5	4	2	3	4	4	4	4	4	3	3	3	3
3	3	3	4	4	4	5	2	5	4	4	3	3	2	3	5	5	4	4	4	5	4	3	4	5	5	4	4	3	5	4	2	4	3	4	4	4	5	5	4	4	2	3	3	4	5	4	5	4	5
1	2	2	1	1	2	4	1	5	2	2	2	1	1	1	5	3	4	5	4	5	2	3	5	5	5	3	3	3	3	3	2	3	2	4	3	5	3	3	4	4	2	4	3	2	3	2	5	3	3
3	3	3	3	3	3	3	3	3	3	3	3	3	3	3	3	3	3	3	3	3	3	3	3	3	3	3	3	3	3	3	3	3	3	3	3	3	3	3	3	3	3	3	3	3	3	3	3	3	3
4	4	4	3	5	4	4	3	4	4	4	4	4	4	4	4	5	4	4	4	4	4	5	4	4	4	4	4	4	4	4	2	4	3	4	3	4	3	4	3	4	3	4	4	3	4	4	4	4	4
2	3	2	2	2	2	2	2	2	1	2	2	2	2	2	3	3	3	3	3	3	3	3	3	3	3	3	3	3	3	2	1	2	2	2	1	2	2	2	2	2	2	2	2	2	3	3	3	3	3
3	3	3	3	3	3	3	3	3	3	3	3	3	3	3	3	3	3	3	3	3	3	3	3	3	3	3	3	3	3	3	3	3	3	3	3	3	3	3	3	3	3	3	3	3	3	3	3	3	3
1	1	1	1	1	1	1	1	1	1	1	1	1	1	1	1	1	1	1	1	1	1	1	1	1	1	1	1	1	1	1	1	1	1	1	1	1	1	1	1	1	1	1	1	1	2	3	3	4	4
3	2	1	1	2	1	1	1	4	1	1	1	1	1	1	4	4	4	5	5	5	5	5	4	5	5	5	5	5	5	2	1	3	2	3	3	4	3	3	1	1	2	2	2	3	4	3	4	4	4
3	3	4	4	3	2	5	3	3	1	4	2	3	3	1	2	3	4	2	3	4	3	4	3	5	4	3	3	4	4	1	1	1	1	5	2	4	3	3	3	3	3	3	3	3	1	1	5	2	3
3	3	4	2	4	4	4	3	3	5	1	3	4	1	1	3	5	2	4	4	4	5	5	4	3	2	4	5	2	1	3	1	2	2	3	1	1	1	3	5	5	1	5	4	2	2	3	3	4	2
4	3	4	3	4	2	3	3	4	2	3	3	2	2	3	4	4	3	3	3	4	3	2	3	3	2	3	3	2	2	3	2	3	3	2	3	4	2	2	3	2	3	2	4	3	2	3	2	4	3
2	1	1	3	2	2	5	3	4	1	1	2	1	5	3	4	5	4	3	3	4	4	3	4	4	5	5	3	3	4	5	4	5	3	5	4	4	5	4	4	3	4	4	3	5	5	5	5	3	5
3	3	3	3	3	3	3	3	3	3	3	3	3	3	3	3	3	3	3	3	3	3	3	3	3	3	3	3	3	3	3	3	3	3	3	3	3	3	3	3	3	3	3	3	3	3	3	3	3	3
3	4	4	3	3	3	2	4	4	3	4	4	4	3	4	3	4	3	4	4	4	4	3	4	3	3	4	3	3	4	2	3	4	2	3	4	3	4	3	4	3	4	2	4	4	4	4	3	3	4
2	3	4	3	1	2	2	2	4	3	4	3	1	1	1	4	4	4	3	2	4	4	3	5	5	4	4	4	3	3	1	1	1	1	1	1	1	1	1	1	1	1	1	1	1	3	3	3	3	3
4	4	4	4	4	4	4	4	4	4	4	4	4	4	4	3	4	4	4	4	3	3	3	3	4	5	4	4	4	4	1	1	1	1	1	1	1	1	1	1	1	1	1	1	1	3	3	3	3	3
3	2	3	3	2	3	4	4	3	4	3	2	3	4	4	2	5	4	4	3	4	3	3	2	3	4	2	3	3	4	3	2	4	3	4	4	3	4	4	3	4	4	3	2	4	4	4	3	4	2
3	4	4	4	3	3	2	3	1	1	2	2	2	2	2	3	4	4	4	4	4	4	3	3	3	3	4	4	4	4	1	1	1	1	1	1	1	1	2	1	1	1	1	1	1	2	2	2	3	3
2	2	3	3	2	2	2	2	1	1	2	3	2	2	2	3	3	3	3	4	3	2	2	2	1	1	1	2	2	1	2	3	3	1	2	2	2	2	2	2	3	1	1	2	2	4	4	4	2	5
3	5	4	4	5	3	4	3	5	4	4	4	3	3	3	4	4	3	2	3	3	2	2	3	4	4	2	3	2	2	3	3	3	3	3	3	4	3	3	3	3	3	3	3	3	4	4	4	3	4
1	1	1	1	1	1	1	1	1	1	1	1	1	1	1	2	2	2	2	2	2	2	2	2	2	2	2	2	2	2	2	2	2	2	2	2	2	2	2	2	2	2	2	2	2	2	2	2	2	2
2	2	2	2	3	3	4	3	2	2	2	2	2	3	3	3	2	5	2	2	5	4	4	4	4	4	5	4	5	4	4	4	4	5	5	5	5	4	5	4	4	5	4	5	5	3	3	3	3	3
3	2	1	1	3	2	4	2	3	3	3	2	3	2	1	5	5	5	5	4	5	5	5	4	5	5	5	5	4	5	3	2	3	1	4	2	3	2	3	3	4	2	3	2	2	4	2	5	3	5
2	3	2	3	2	3	4	2	4	2	2	3	3	3	2	3	4	3	3	3	4	3	4	2	3	4	4	3	4	3	2	1	3	1	2	2	5	2	4	2	3	1	4	2	1	5	2	5	2	2
3	2	3	3	4	3	5	2	5	4	3	3	5	3	2	5	5	5	5	5	5	5	5	4	5	5	5	5	5	5	4	4	4	5	4	4	5	2	4	4	4	4	5	4	3	5	5	5	4	4
5	3	3	4	2	4	5	4	4	4	5	4	3	4	4	4	5	4	4	3	4	2	3	4	4	5	5	4	4	4	5	2	3	4	5	4	5	3	3	4	5	4	2	3	3	4	4	5	4	5
2	4	3	3	2	4	4	2	3	2	3	5	3	4	3	4	3	3	2	2	3	2	3	4	3	2	3	2	5	3	3	3	4	3	4	5	4	3	3	4	2	3	4	2	3	5	4	5	2	3
4	4	4	4	4	4	4	4	4	4	4	4	4	4	4	5	2	4	4	4	4	4	1	5	4	4	4	4	4	1	1	1	5	5	5	5	5	5	5	5	5	5	5	5	5	5	1	5	5	5
3	2	2	4	4	2	5	3	2	4	4	4	2	3	2	3	4	2	2	3	3	4	3	3	2	3	3	4	4	1	2	3	3	3	4	2	4	3	4	1	4	3	4	3	2	4	3	4	4	4
3	4	3	4	3	4	3	4	3	4	4	3	3	3	3	3	4	3	3	3	3	3	3	3	3	3	3	3	3	3	3	3	3	3	3	3	3	3	3	3	3	3	3	3	3	3	3	3	3	3
3	3	3	3	4	4	4	4	4	2	3	2	2	2	2	2	2	3	3	3	3	4	3	3	3	3	4	3	3	3	3	3	3	3	3	3	4	4	4	4	4	4	4	4	3	4	4	4	3	3
4	4	5	5	5	4	5	5	5	4	4	5	4	5	5	3	3	3	3	3	3	3	3	3	3	3	3	3	3	3	2	2	2	2	2	3	3	3	3	3	3	3	3	3	3	4	4	5	5	5
3	3	2	4	4	3	3	2	5	2	2	3	2	2	2	2	5	2	2	2	2	3	3	3	3	3	4	4	4	2	2	3	3	2	4	5	5	3	3	3	2	1	2	1	1	5	2	5	2	2
3	3	3	2	3	3	4	3	4	4	4	5	4	5	5	4	4	5	4	5	4	5	4	4	4	4	4	5	4	4	4	4	4	4	4	3	4	4	4	4	3	5	4	4	4	4	4	4	4	4
4	4	4	4	4	4	4	4	4	4	4	4	4	4	4	4	4	4	4	4	4	4	4	4	4	4	4	4	4	4	4	4	4	4	4	4	4	4	4	4	4	4	4	4	4	4	4	4	4	4
1	1	1	1	2	3	3	4	4	2	3	3	3	2	4	3	3	4	4	4	4	4	2	4	4	3	4	3	3	2	2	2	1	1	2	3	4	2	2	1	1	2	2	3	3	2	2	4	3	3
2	3	2	2	4	2	3	1	2	3	4	4	2	2	2	4	5	4	5	4	3	3	2	5	4	4	4	4	5	5	3	2	2	3	3	3	4	3	3	3	4	2	4	3	3	5	3	5	3	4
4	3	2	3	5	2	2	2	4	2	3	4	4	4	2	4	3	4	3	2	5	5	4	4	3	2	3	3	4	3	3	4	4	4	3	2	2	2	2	3	2	2	3	3	2	3	4	4	4	5
1	1	1	4	2	2	5	1	5	3	3	3	2	3	1	5	5	5	5	5	5	5	5	5	5	5	5	5	5	5	5	5	5	5	5	5	5	5	5	5	5	5	5	5	5	5	5	5	5	5
3	2	4	3	3	2	4	2	4	4	4	1	1	2	2	4	4	4	4	4	4	4	4	4	4	4	4	4	4	4	2	2	2	2	3	2	3	2	2	2	3	2	2	2	2	3	3	3	4	3
3	3	4	4	4	4	4	5	5	5	4	3	5	5	3	4	3	4	4	4	4	3	4	3	4	4	4	3	4	4	4	3	3	4	4	4	4	4	4	4	4	3	4	4	4	4	4	4	4	3
2	1	1	2	1	1	1	1	1	1	1	1	1	1	1	4	4	4	3	3	3	3	4	4	4	4	4	4	4	4	4	3	4	3	4	4	4	3	4	4	4	4	4	4	4	4	4	4	4	4
2	3	2	4	2	3	5	2	1	1	1	5	3	3	2	4	4	3	5	5	5	5	5	5	5	5	5	4	3	1	5	5	5	5	5	5	5	5	5	5	4	4	2	2	2	2	2	2	3	3
1	2	2	2	1	2	3	1	4	1	1	2	1	2	2	3	3	3	3	3	3	3	2	4	3	3	2	3	3	2	3	2	3	3	3	2	3	2	3	3	3	2	2	2	3	4	2	4	2	2
3	3	4	2	3	4	5	2	4	4	4	4	3	4	3	3	3	3	3	3	3	3	2	4	2	2	3	5	4	3	4	2	4	3	3	4	4	4	2	4	4	4	4	4	4	5	2	4	2	5
3	3	2	3	3	4	3	3	4	3	4	4	3	3	3	4	4	4	4	4	4	4	4	4	4	4	4	4	4	4	2	2	4	3	3	3	4	3	4	3	4	3	4	3	3	5	3	4	3	3
2	3	3	4	4	2	4	2	4	3	3	4	3	2	3	3	3	3	4	4	3	3	3	3	3	3	3	3	3	3	3	2	3	3	3	3	3	3	3	4	4	3	3	3	4	3	3	3	3	3
2	2	2	2	2	3	4	2	4	2	2	3	1	2	1	4	3	3	2	3	4	2	3	3	4	4	3	4	4	4	4	2	4	2	5	3	5	3	3	3	2	2	3	4	4	4	2	4	1	3
2	2	2	1	3	2	4	1	4	2	2	2	2	1	1	4	3	3	4	3	3	3	3	4	3	3	2	2	3	2	3	2	3	2	4	3	4	3	3	3	3	3	3	4	3	4	1	4	1	3
3	2	3	4	4	2	4	2	5	3	3	2	2	2	1	4	3	4	5	4	3	5	4	2	4	5	2	5	3	1	5	2	4	5	5	2	5	3	4	4	5	2	5	5	4	5	1	5	1	4
2	1	1	1	1	2	5	1	5	2	2	2	2	1	1	5	4	5	4	5	4	5	4	5	5	5	4	4	4	4	2	1	2	1	2	1	5	1	5	2	2	1	1	1	1	2	3	5	3	5
1	2	1	2	1	1	3	1	5	1	2	1	1	1	1	4	5	4	5	4	5	4	5	3	5	5	5	5	5	4	4	2	5	3	5	2	5	2	3	4	5	2	5	3	3	2	1	5	1	2
3	3	4	3	3	4	4	3	3	3	3	5	4	4	3	5	3	4	4	4	4	4	3	3	4	4	2	3	3	2	4	2	3	3	4	3	4	3	3	3	5	2	3	3	3	5	3	5	4	4
3	3	3	4	3	3	3	3	4	3	3	4	4	3	3	3	4	3	3	3	3	3	3	3	3	4	4	3	3	3	3	3	4	3	3	3	3	3	3	3	4	2	4	4	4	5	4	3	3	3
3	3	4	4	3	3	4	4	4	4	4	4	3	4	4	3	3	4	4	4	4	4	4	4	3	3	3	4	3	3	4	3	4	4	4	3	4	4	4	4	4	3	4	3	4	4	4	4	4	4
2	2	2	2	2	2	2	2	2	2	2	2	2	2	2	3	3	3	3	3	3	3	3	3	3	3	3	3	3	3	3	3	3	3	3	3	3	3	3	3	3	3	3	3	3	3	3	3	3	3
3	2	3	2	3	3	2	2	4	4	4	3	2	2	2	4	4	4	4	3	4	3	3	3	4	5	3	5	4	3	3	2	3	3	3	2	2	3	2	3	3	2	2	3	3	4	2	3	2	3
3	3	3	3	2	2	3	2	2	3	3	3	3	3	4	3	3	3	3	4	3	3	3	3	3	4	3	3	3	3	3	3	2	2	2	2	2	2	2	2	3	3	2	2	2	3	3	3	4	3
#NULL!	#NULL!	#NULL!	#NULL!	#NULL!	#NULL!	#NULL!	#NULL!	#NULL!	#NULL!	#NULL!	#NULL!	#NULL!	#NULL!	#NULL!	#NULL!	#NULL!	#NULL!	#NULL!	#NULL!	#NULL!	#NULL!	#NULL!	#NULL!	#NULL!	#NULL!	#NULL!	#NULL!	#NULL!	#NULL!	#NULL!	#NULL!	#NULL!	#NULL!	#NULL!	#NULL!	#NULL!	#NULL!	#NULL!	#NULL!	#NULL!	#NULL!	#NULL!	#NULL!	#NULL!	#NULL!	#NULL!	#NULL!	#NULL!	#NULL!
#NULL!	#NULL!	#NULL!	#NULL!	#NULL!	#NULL!	#NULL!	#NULL!	#NULL!	#NULL!	#NULL!	#NULL!	#NULL!	#NULL!	#NULL!	#NULL!	#NULL!	#NULL!	#NULL!	#NULL!	#NULL!	#NULL!	#NULL!	#NULL!	#NULL!	#NULL!	#NULL!	#NULL!	#NULL!	#NULL!	#NULL!	#NULL!	#NULL!	#NULL!	#NULL!	#NULL!	#NULL!	#NULL!	#NULL!	#NULL!	#NULL!	#NULL!	#NULL!	#NULL!	#NULL!	#NULL!	#NULL!	#NULL!	#NULL!	#NULL!
#NULL!	#NULL!	#NULL!	1	#NULL!	#NULL!	1	#NULL!	#NULL!	1	#NULL!	#NULL!	#NULL!	1	#NULL!	#NULL!	#NULL!	#NULL!	1	#NULL!	#NULL!	1	#NULL!	#NULL!	#NULL!	1	#NULL!	#NULL!	#NULL!	#NULL!	#NULL!	#NULL!	#NULL!	#NULL!	#NULL!	#NULL!	2	#NULL!	#NULL!	3	#NULL!	#NULL!	5	#NULL!	#NULL!	#NULL!	#NULL!	#NULL!	#NULL!	#NULL!
2	2	4	3	#NULL!	2	3	#NULL!	2	3	2	3	4	4	4	2	2	3	3	3	2	2	#NULL!	3	#NULL!	3	2	2	2	3	2	2	3	3	3	3	2	2	4	4	3	3	2	2	2	2	4	2	#NULL!	4
1	3	2	2	3	3	3	1	5	2	2	3	2	1	1	5	3	4	2	4	3	4	3	4	5	4	3	3	3	3	3	1	2	2	3	2	4	3	3	3	3	2	2	3	2	3	2	4	2	4
2	#NULL!	3	#NULL!	4	2	3	4	4	#NULL!	3	3	4	2	4	1	2	3	#NULL!	4	3	5	3	2	3	3	4	5	#NULL!	2	1	2	4	3	2	5	4	#NULL!	3	4	3	5	2	3	5	2	3	4	4	5
2	3	3	2	2	1	2	1	3	1	3	4	3	2	1	#NULL!	#NULL!	#NULL!	#NULL!	#NULL!	#NULL!	#NULL!	#NULL!	#NULL!	#NULL!	#NULL!	#NULL!	#NULL!	#NULL!	#NULL!	2	2	3	3	2	3	3	3	4	3	4	3	3	2	4	4	3	4	3	3
4	3	3	#NULL!	5	3	3	4	3	3	4	2	4	3	3	4	2	4	3	4	3	4	3	4	4	4	4	4	3	3	3	2	3	3	3	2	4	3	4	3	4	3	3	4	2	4	3	4	3	4
2	3	4	5	4	3	2	1	2	3	4	5	4	3	2	1	2	3	4	5	4	3	2	1	2	3	4	5	4	3	5	4	3	2	1	2	3	4	5	4	3	2	1	2	3	1	2	3	4	5
4	4	4	4	3	3	4	4	3	4	4	3	4	4	4	4	4	4	4	4	4	4	4	4	4	4	4	4	4	4	3	3	3	3	3	3	3	3	3	3	3	3	3	3	3	3	3	3	3	3
2	2	2	3	4	3	3	3	3	4	4	4	3	3	3	4	3	3	3	3	3	3	3	5	3	3	3	4	3	4	1	1	1	1	1	1	1	1	1	1	1	1	1	1	1	3	3	3	3	3
4	4	4	3	4	3	4	3	4	4	4	4	3	3	3	4	4	4	3	4	3	4	4	4	4	4	4	3	3	3	3	3	3	3	3	3	3	3	3	3	3	3	3	3	3	4	4	4	3	4
2	4	2	3	4	4	5	4	4	2	3	3	4	2	2	4	4	#NULL!	3	2	4	4	3	4	4	4	3	3	4	3	4	3	3	4	3	2	3	4	3	4	3	4	2	3	3	3	4	4	4	4
5	4	2	4	5	5	5	4	5	4	5	4	5	4	5	5	5	5	5	5	5	5	5	5	5	5	5	5	5	5	4	5	3	5	4	4	5	4	5	4	5	4	5	4	5	5	4	5	4	5
3	2	4	2	2	2	2	2	3	2	2	3	3	3	2	4	3	4	4	3	3	2	3	4	4	3	4	4	3	3	3	3	3	3	2	3	2	3	4	3	3	2	3	3	3	4	3	4	3	3
1	2	1	4	3	1	2	1	4	1	1	1	1	1	1	3	3	3	3	3	3	3	3	3	3	3	3	3	3	3	3	2	3	4	4	2	4	2	2	2	4	2	2	4	4	5	3	5	3	4
3	2	2	2	2	2	3	3	2	3	2	2	4	4	3	3	2	2	3	3	3	2	#NULL!	2	2	3	4	3	4	3	3	3	3	4	4	3	2	2	2	2	4	3	3	2	2	3	3	2	2	2
3	3	4	3	4	2	3	4	4	4	4	3	4	2	4	4	4	3	4	4	4	4	4	#NULL!	4	4	4	4	4	4	3	3	3	4	4	4	3	3	3	4	4	4	4	4	4	4	4	4	4	4
3	#NULL!	3	3	3	3	3	3	3	3	3	3	3	3	3	3	3	3	3	3	3	3	3	3	3	3	3	3	3	3	3	3	3	3	3	3	3	3	3	3	3	3	3	3	3	3	3	3	3	3
5	3	4	2	4	5	5	3	4	4	4	3	4	4	3	4	3	4	4	4	3	3	3	4	5	5	3	3	3	2	3	3	3	2	4	4	5	4	4	4	3	3	4	4	4	4	4	3	4	4
3	3	4	3	2	3	5	3	5	4	3	5	5	5	3	5	5	5	5	4	4	4	4	5	5	5	5	5	5	5	5	3	5	2	3	4	5	4	#NULL!	4	5	4	3	4	4	5	4	5	5	5
2	3	3	4	3	5	4	2	4	3	2	5	4	3	4	5	3	4	4	5	4	5	3	5	4	4	3	5	4	4	2	3	3	4	3	3	4	3	5	3	4	2	3	2	3	5	3	5	4	4
3	3	4	4	4	3	3	3	3	4	2	2	3	3	4	2	3	3	2	#NULL!	4	4	4	3	3	4	3	3	3	4	2	4	3	3	4	4	3	2	4	3	4	4	4	4	5	2	3	4	4	3
1	1	1	1	1	1	4	1	1	1	1	2	1	1	1	4	2	4	3	4	3	4	3	5	4	4	3	4	3	3	4	3	5	3	4	3	5	5	5	4	5	3	5	5	5	5	3	5	3	5
4	4	5	1	1	2	3	3	5	2	5	5	5	2	2	3	2	4	4	3	5	3	5	4	5	4	2	#NULL!	2	3	5	5	5	5	5	5	5	5	5	5	5	5	5	5	5	4	3	5	2	4
3	2	1	1	4	3	5	2	5	3	4	3	3	3	2	4	3	5	3	4	4	5	3	5	4	5	4	4	5	4	4	1	3	1	2	1	2	1	3	3	4	1	2	1	2	3	4	5	3	4
1	3	2	1	1	1	2	2	3	1	1	1	1	1	1	2	3	4	3	3	4	3	3	5	3	3	4	4	4	3	2	3	3	3	3	4	3	3	3	4	3	2	3	2	3	2	2	4	3	3
3	3	3	4	3	3	4	3	5	4	4	4	4	3	3	3	3	3	3	4	4	4	4	5	3	4	4	4	4	4	3	2	3	2	3	3	3	4	4	3	4	4	3	3	3	4	3	4	4	4
2	1	1	1	2	1	5	1	5	1	2	1	1	1	1	4	2	4	3	4	3	4	3	5	4	4	3	4	3	3	2	2	2	2	2	2	4	3	4	3	3	2	3	2	2	5	3	5	3	5
2	1	3	2	2	2	3	2	3	2	2	2	2	2	2	2	2	3	3	4	3	3	2	4	3	3	3	3	2	3	3	1	3	2	1	2	4	2	3	2	3	2	2	2	2	4	2	4	4	5
1	2	1	2	3	2	3	2	3	2	3	4	2	3	2	3	3	4	3	4	3	3	3	4	3	4	3	4	4	3	3	2	3	2	2	3	3	2	2	3	3	4	3	3	4	4	3	4	3	4
1	2	2	1	3	3	4	2	5	2	2	1	2	2	1	3	2	4	2	4	3	4	4	4	4	4	3	3	2	3	2	2	2	3	1	3	2	3	1	3	3	2	2	2	2	2	1	5	1	5
2	1	2	2	2	2	4	1	4	2	2	3	3	2	1	4	4	4	4	5	4	4	3	4	4	4	3	3	3	4	4	3	4	3	4	4	4	4	5	4	4	3	4	4	5	4	3	5	3	4
3	2	4	4	3	3	5	2	3	3	4	4	4	4	2	3	4	4	2	4	4	4	4	3	3	4	4	4	4	4	5	2	3	2	3	1	4	3	3	3	2	3	3	2	2	3	3	5	4	4
3	3	2	3	5	3	1	2	3	2	3	2	3	2	2	4	3	2	4	3	3	2	4	5	3	3	4	4	2	3	5	3	4	3	3	3	4	2	4	5	5	3	4	4	5	5	3	5	3	4
3	2	4	2	3	3	3	3	4	2	3	4	3	2	3	3	3	2	4	4	3	4	3	4	3	3	2	3	2	2	4	3	3	3	4	3	4	3	3	3	3	2	3	2	3	4	3	4	2	3
2	3	3	2	2	2	3	3	4	4	4	3	2	1	2	1	1	2	2	1	1	1	4	3	2	3	2	2	1	2	1	2	2	2	1	1	2	2	1	2	2	4	4	3	3	1	2	2	2	3
4	3	4	3	4	4	5	4	5	4	4	3	4	3	3	4	3	4	4	4	4	5	4	4	4	5	3	4	3	3	4	4	5	4	4	4	5	3	4	4	4	4	4	4	5	5	4	5	4	5
1	2	2	2	1	2	2	1	4	3	3	3	2	1	1	3	2	4	3	5	3	3	3	4	3	4	3	3	3	3	3	2	2	3	3	3	4	3	2	3	3	3	3	2	4	2	2	4	2	4
3	3	2	2	2	3	4	2	3	2	2	2	2	2	2	2	2	2	2	2	2	4	2	4	2	2	3	2	2	2	3	2	3	3	3	2	3	2	4	3	3	3	3	3	3	4	4	4	4	4
3	3	3	3	3	4	4	4	4	4	4	5	5	4	3	4	3	5	3	5	3	5	4	5	4	5	3	4	3	3	4	2	3	3	5	2	5	2	3	3	4	1	4	3	3	5	4	5	5	5
2	2	3	2	3	2	5	2	4	3	3	2	3	2	1	3	3	3	3	3	2	2	2	4	3	3	3	3	3	3	2	2	3	1	2	2	4	2	3	2	3	2	3	2	2	3	3	4	2	3
2	2	3	1	2	3	4	2	3	1	2	2	1	2	2	3	3	3	3	3	3	3	3	3	3	3	3	3	3	3	3	3	4	4	3	3	4	4	4	5	4	3	3	4	3	4	2	5	2	3
3	3	4	3	3	3	4	3	5	3	4	4	4	5	3	4	3	4	3	4	3	4	4	5	5	5	4	5	5	5	4	3	5	5	5	4	5	4	5	5	5	4	5	5	5	4	3	4	4	4
2	3	3	3	1	3	4	2	4	2	2	4	3	2	2	4	3	3	3	4	3	4	3	4	3	4	4	4	3	3	4	3	4	3	2	4	5	3	3	3	4	4	3	4	4	4	3	4	3	4
2	2	2	1	2	2	2	1	3	2	2	2	2	2	2	3	4	4	3	4	4	4	4	5	4	4	4	4	4	3	2	2	2	2	2	2	3	2	3	3	3	2	3	3	3	4	3	4	3	3
3	3	3	3	3	3	3	3	3	3	3	3	3	3	3	3	3	3	3	3	3	3	3	3	3	3	3	3	3	3	2	2	2	2	2	2	2	2	2	2	2	2	2	2	2	4	4	4	4	4
4	3	4	4	4	3	5	3	5	3	4	5	5	4	3	3	3	4	3	4	4	5	2	4	4	4	3	3	2	2	3	3	5	2	3	2	4	3	4	4	4	2	2	2	4	5	4	5	4	5
3	3	4	4	4	4	2	4	3	3	4	2	4	3	4	5	3	4	3	4	4	4	4	4	4	5	4	4	4	4	5	5	4	4	5	2	4	4	4	5	5	2	4	4	4	5	4	5	4	4
2	3	2	3	4	3	4	3	5	3	3	3	4	3	3	3	2	3	2	4	3	5	3	4	3	3	3	3	3	3	3	2	4	2	4	3	5	3	4	3	3	3	3	3	3	4	3	4	3	3
4	4	5	4	5	4	5	4	4	4	4	5	4	4	4	4	4	5	4	4	4	4	4	4	4	4	5	4	4	4	4	4	5	5	4	4	4	4	4	4	4	4	4	4	4	4	4	5	4	3
1	2	1	1	2	2	3	1	3	2	1	2	1	1	1	2	3	3	2	2	1	2	3	3	2	3	3	4	2	2	2	2	2	1	1	1	1	1	1	1	1	2	1	1	2	3	3	4	4	4
2	3	2	4	2	2	3	2	3	3	2	3	2	3	3	4	4	4	4	3	5	4	4	4	4	4	4	4	4	2	2	2	2	2	2	2	2	2	2	1	1	1	1	1	1	4	4	4	4	4
5	3	4	2	5	3	5	3	5	3	4	3	4	2	2	5	5	5	3	5	4	3	4	4	5	5	4	3	3	4	4	5	4	3	4	4	4	4	3	4	5	4	4	3	3	5	4	5	4	5
4	3	4	2	4	3	3	3	3	4	3	4	3	3	2	3	2	3	4	4	3	3	2	3	4	3	4	3	3	4	1	2	3	3	2	4	4	3	2	2	3	2	3	3	3	4	2	2	3	4
2	3	2	4	3	4	1	1	4	2	3	4	3	2	1	3	4	3	3	4	3	3	4	4	3	3	4	4	3	3	3	3	4	4	2	3	4	4	5	4	3	2	3	3	3	4	4	4	2	2
2	4	2	3	2	2	2	2	3	4	2	4	3	2	2	3	3	3	2	4	3	3	3	4	3	4	2	3	3	3	2	1	4	2	2	1	2	2	2	2	4	1	2	3	1	5	4	5	3	4
3	3	3	3	4	4	4	3	4	3	4	4	3	4	3	4	3	4	3	4	4	4	3	4	4	4	4	4	4	4	4	3	4	3	4	3	4	3	4	3	4	3	4	4	3	4	3	4	4	4
2	3	2	5	2	3	2	2	3	5	4	3	3	2	3	2	3	2	2	3	5	4	3	3	2	4	3	1	3	5	2	3	2	2	2	3	3	2	3	3	2	3	1	5	4	3	5	3	1	5
3	3	3	2	2	3	3	2	4	4	4	3	2	3	3	2	2	3	2	2	3	3	2	5	3	2	2	2	2	2	2	2	4	3	3	2	4	3	1	4	4	2	3	3	2	3	2	5	4	4
2	4	3	3	3	4	5	3	5	4	4	5	3	3	2	4	3	4	3	4	3	5	3	5	3	4	4	4	3	3	4	3	4	4	4	3	4	3	5	3	3	3	5	4	4	5	3	5	3	3
2	3	2	4	3	2	4	2	3	2	3	2	1	2	3	2	3	2	3	2	1	2	3	2	4	3	2	3	1	4	1	1	1	1	1	1	1	1	2	1	1	1	1	3	1	5	2	2	2	2
1	2	1	1	2	2	1	2	1	1	1	2	2	1	1	3	3	3	4	3	3	2	3	4	3	4	4	2	3	3	3	3	2	3	4	4	4	3	3	4	2	2	2	3	4	3	2	3	4	3
2	2	2	2	2	2	2	2	2	2	2	2	2	2	2	4	4	4	3	5	4	4	4	4	4	4	4	4	4	4	3	3	3	3	3	3	3	3	3	3	3	3	3	3	3	3	3	3	3	3
3	2	3	4	5	3	5	3	5	4	4	4	4	3	3	4	4	5	4	4	5	4	4	5	5	5	5	4	4	4	5	3	5	4	4	4	5	4	5	5	5	3	4	5	4	5	3	5	4	5
3	3	3	3	3	4	4	3	4	3	4	4	3	3	3	4	2	4	2	5	3	5	2	5	4	4	3	3	3	3	3	1	3	1	4	1	5	1	4	3	5	1	4	4	3	5	2	5	2	5
3	2	4	2	4	3	5	2	3	1	2	2	3	2	2	1	3	4	1	5	3	3	2	4	3	2	3	2	1	2	3	4	4	2	3	2	4	3	4	3	5	2	2	4	3	3	2	5	1	5
2	3	4	3	4	4	4	4	5	4	4	4	3	3	4	3	3	4	4	4	4	4	4	4	4	4	4	4	4	4	3	4	4	4	4	4	5	4	4	4	4	5	4	4	4	3	3	4	3	4
2	2	2	2	1	2	1	1	5	2	2	3	3	1	1	3	2	4	1	3	2	5	2	5	3	3	2	3	2	2	3	2	3	2	3	3	5	3	5	3	3	3	3	3	3	3	3	3	2	3
4	3	4	3	4	3	4	3	4	4	4	3	4	3	3	4	3	4	3	4	3	4	4	4	4	4	3	4	3	4	4	3	4	3	4	3	4	3	4	4	4	3	4	3	3	4	4	4	4	4
2	3	3	4	4	3	4	4	4	4	4	4	5	5	2	2	3	4	4	4	4	3	3	4	5	2	4	3	4	4	4	5	5	5	4	4	4	3	3	4	4	4	4	4	5	3	2	3	3	3
3	3	3	3	3	3	3	3	3	3	3	3	3	3	3	4	3	2	4	3	3	3	2	3	4	3	2	3	3	3	4	2	4	3	3	3	3	3	3	3	3	3	3	3	3	3	3	3	3	3
2	2	1	2	2	2	1	2	3	1	1	2	1	2	1	3	3	3	3	3	3	3	3	3	3	3	3	3	3	3	2	1	1	1	2	2	2	2	2	3	3	2	2	2	2	3	3	4	3	3
2	3	4	4	4	4	3	3	4	2	3	4	4	4	4	4	4	4	4	4	4	4	4	4	4	4	3	2	3	3	4	3	3	4	2	3	2	2	2	3	3	3	4	4	4	4	4	4	4	4
4	4	3	3	2	2	5	5	4	4	3	3	2	2	2	4	4	3	3	2	2	5	5	4	4	3	3	2	2	2	4	4	3	3	2	2	5	5	4	4	3	3	2	2	2	4	4	3	3	2
3	3	3	2	3	1	3	1	5	1	3	2	3	1	1	3	2	3	3	4	3	3	3	4	3	3	3	3	3	3	3	3	3	3	3	4	4	4	3	4	4	3	3	3	4	4	2	4	3	3
3	4	3	3	3	3	3	3	4	4	3	3	3	3	3	3	3	3	3	3	3	3	3	3	3	4	3	3	3	3	3	4	4	2	4	4	4	4	4	4	4	4	4	4	4	4	4	4	4	4
5	4	4	5	5	5	4	4	5	5	4	4	5	5	5	5	4	4	4	5	5	5	5	4	4	5	5	5	5	5	5	4	4	5	5	4	4	4	5	5	5	5	4	4	4	5	4	4	5	5
1	#NULL!	#NULL!	#NULL!	#NULL!	#NULL!	#NULL!	#NULL!	#NULL!	#NULL!	#NULL!	#NULL!	#NULL!	#NULL!	#NULL!	#NULL!	#NULL!	#NULL!	#NULL!	#NULL!	#NULL!	#NULL!	#NULL!	#NULL!	#NULL!	#NULL!	#NULL!	#NULL!	#NULL!	#NULL!	#NULL!	#NULL!	#NULL!	#NULL!	#NULL!	#NULL!	#NULL!	#NULL!	#NULL!	#NULL!	#NULL!	#NULL!	#NULL!	#NULL!	#NULL!	#NULL!	#NULL!	#NULL!	#NULL!	#NULL!
#NULL!	#NULL!	#NULL!	#NULL!	#NULL!	#NULL!	#NULL!	#NULL!	#NULL!	#NULL!	#NULL!	#NULL!	#NULL!	#NULL!	#NULL!	#NULL!	#NULL!	#NULL!	#NULL!	#NULL!	#NULL!	#NULL!	#NULL!	#NULL!	#NULL!	#NULL!	#NULL!	#NULL!	#NULL!	#NULL!	#NULL!	#NULL!	#NULL!	#NULL!	#NULL!	#NULL!	#NULL!	#NULL!	#NULL!	#NULL!	#NULL!	#NULL!	#NULL!	#NULL!	#NULL!	#NULL!	#NULL!	#NULL!	#NULL!	#NULL!
1	2	3	2	2	1	2	3	2	2	3	4	4	5	4	#NULL!	#NULL!	#NULL!	#NULL!	#NULL!	#NULL!	#NULL!	#NULL!	#NULL!	#NULL!	#NULL!	#NULL!	#NULL!	#NULL!	#NULL!	#NULL!	#NULL!	#NULL!	#NULL!	#NULL!	#NULL!	#NULL!	#NULL!	#NULL!	#NULL!	#NULL!	#NULL!	#NULL!	#NULL!	#NULL!	#NULL!	#NULL!	#NULL!	#NULL!	#NULL!
5	5	5	5	5	5	5	5	5	5	5	5	5	5	5	#NULL!	#NULL!	#NULL!	#NULL!	#NULL!	#NULL!	#NULL!	#NULL!	#NULL!	#NULL!	#NULL!	#NULL!	#NULL!	#NULL!	#NULL!	5	5	5	5	5	5	5	5	5	5	5	5	5	5	5	5	5	5	5	5
2	2	2	1	2	2	2	2	1	2	2	2	1	2	2	2	2	1	2	2	2	2	2	1	2	2	1	3	2	2	2	2	2	2	3	2	1	2	2	2	1	2	2	3	2	2	2	2	1	2
3	1	4	5	1	#NULL!	3	1	4	5	5	#NULL!	3	1	1	3	1	3	4	3	4	1	3	5	#NULL!	1	1	1	5	3	1	1	1	3	3	#NULL!	4	4	4	4	#NULL!	4	#NULL!	3	4	#NULL!	#NULL!	#NULL!	#NULL!	#NULL!
3	3	3	3	3	3	3	3	3	3	3	3	3	3	3	3	4	4	4	4	4	3	3	#NULL!	3	3	3	3	3	3	3	3	3	3	#NULL!	3	4	3	#NULL!	#NULL!	4	3	3	3	4	4	#NULL!	#NULL!	#NULL!	#NULL!
4	4	4	4	4	4	4	4	4	4	4	4	4	4	4	3	3	3	3	3	3	3	3	3	3	3	3	3	3	3	3	3	3	3	3	3	3	3	3	3	3	3	3	3	3	3	3	3	3	3
1	5	4	4	3	4	3	3	3	3	4	3	2	3	4	4	4	4	3	4	4	4	4	2	4	4	5	5	5	4	4	4	3	4	3	3	3	2	3	2	5	5	2	5	5	4	4	4	3	3
5	4	5	5	4	5	4	4	5	4	5	4	5	5	4	4	4	4	5	5	4	5	5	4	4	5	4	5	4	4	4	4	5	4	4	4	5	4	4	5	4	4	5	4	4	4	4	4	4	5
5	5	5	5	5	5	5	5	5	5	5	5	5	5	5	5	5	5	5	5	5	5	5	5	5	5	5	5	5	5	5	5	5	5	5	5	5	5	5	5	5	5	5	5	5	5	5	5	5	5
3	3	3	3	3	3	4	3	4	3	3	4	3	3	3	4	2	5	5	5	2	5	2	5	5	5	2	5	5	4	5	1	5	1	5	1	5	1	5	3	5	1	5	4	5	5	3	5	5	5
3	3	4	2	3	3	3	2	3	2	4	2	4	4	3	4	4	4	3	4	3	4	3	5	4	4	3	4	4	4	2	2	3	2	3	2	4	2	3	2	4	2	3	3	3	4	3	4	3	3
5	4	3	4	4	2	1	3	3	2	5	5	3	4	4	2	4	4	3	3	#NULL!	4	3	3	4	4	4	3	2	2	2	4	4	3	1	2	5	5	4	5	#NULL!	4	4	3	3	1	2	3	3	3
3	4	3	2	3	#NULL!	2	3	3	2	3	3	4	#NULL!	3	3	2	4	2	3	4	4	4	4	5	5	5	5	4	4	3	3	4	4	4	3	2	#NULL!	2	3	#NULL!	5	4	3	2	3	3	4	4	5
2	2	3	#NULL!	4	4	3	3	3	4	4	4	5	4	3	4	3	3	3	4	4	4	4	3	3	3	3	4	4	4	4	3	4	3	#NULL!	3	4	4	3	4	3	3	4	3	4	3	4	3	3	3
2	3	3	2	3	3	1	1	#NULL!	3	4	3	2	2	4	2	2	3	3	2	4	4	3	3	3	2	4	3	4	3	2	2	4	4	3	4	3	3	3	5	4	4	4	3	4	3	2	2	3	2
4	3	4	3	5	5	5	4	5	5	5	5	3	5	5	3	#NULL!	2	4	3	3	3	3	3	3	3	3	5	5	3	5	5	5	2	4	5	5	3	3	5	5	3	5	5	5	4	4	3	3	2
3	2	2	2	3	3	3	1	5	3	3	2	2	2	2	4	3	5	2	4	3	5	4	3	5	5	3	4	4	4	4	3	4	3	4	3	5	4	4	3	4	3	3	4	3	5	3	5	4	4
4	#NULL!	5	4	5	4	5	4	4	5	4	5	5	5	4	4	5	4	4	5	5	4	5	5	4	4	5	4	5	5	4	3	4	3	3	3	4	3	4	3	3	4	3	4	3	4	5	5	4	4
4	3	4	3	3	3	4	3	5	3	3	3	3	3	3	4	3	4	4	4	3	3	3	3	4	4	3	4	3	3	4	3	3	3	3	3	3	3	3	3	4	3	4	3	3	3	3	3	3	3
2	3	3	3	2	3	4	4	5	3	3	3	3	3	2	5	3	5	3	4	3	4	4	4	5	4	3	3	4	4	4	2	4	3	3	3	4	3	3	4	4	3	4	3	3	5	3	5	3	2
3	3	4	3	5	4	3	4	4	4	3	4	4	4	3	3	3	5	4	3	3	4	4	1	5	4	4	4	3	3	1	1	1	1	1	1	1	1	1	1	1	1	1	1	1	2	1	4	2	3
3	3	3	3	3	3	5	3	4	3	3	4	2	4	3	4	3	4	3	4	4	4	4	4	5	5	4	4	5	5	4	4	4	4	4	3	4	4	4	4	4	4	4	5	4	4	3	4	3	3
1	3	1	1	3	1	4	1	4	1	1	4	1	2	1	5	5	5	5	3	5	4	5	4	5	5	4	4	5	5	2	1	2	1	3	2	4	1	3	2	2	1	1	3	3	1	2	5	1	4
3	3	3	3	3	3	3	3	3	3	3	3	3	3	3	3	3	3	3	3	3	3	3	3	3	3	3	3	3	3	1	1	1	1	1	1	1	1	1	1	1	1	1	1	1	3	3	3	3	3
2	3	4	3	2	3	4	4	4	3	2	3	3	2	2	2	3	4	4	3	3	2	4	3	4	4	3	2	2	4	4	3	2	2	1	4	2	3	4	4	4	3	4	2	3	4	3	3	3	2
2	3	3	4	3	2	3	3	4	1	2	3	2	3	2	4	3	5	3	3	3	4	3	4	4	4	3	4	3	4	3	3	4	3	3	4	3	3	3	3	4	3	4	3	4	3	3	4	3	3
2	2	3	1	3	4	3	4	2	3	3	3	2	3	4	2	4	3	4	3	4	3	4	4	3	3	3	3	4	4	3	3	3	4	4	3	4	3	3	4	4	4	4	4	4	3	2	3	3	3
1	1	1	3	3	1	1	2	4	3	3	3	3	3	3	4	4	4	4	4	4	4	4	3	5	5	3	5	3	3	3	3	3	3	3	3	2	2	3	2	2	3	3	3	3	1	1	1	1	1
3	4	4	3	4	3	4	2	5	4	4	4	4	3	2	5	3	5	3	4	4	5	4	5	5	5	3	5	4	4	3	3	3	3	4	4	3	3	4	3	4	4	3	4	4	5	3	5	3	5
4	3	4	4	3	2	1	1	5	3	3	2	3	3	2	5	2	5	4	3	3	4	3	4	5	5	3	5	4	4	2	1	2	2	1	1	1	1	3	1	1	1	1	2	1	5	3	4	4	4
3	3	4	3	3	3	3	3	4	4	3	4	4	3	3	3	3	3	3	4	4	3	4	3	4	4	4	3	3	4	3	3	3	3	4	3	3	3	3	3	3	3	3	3	3	3	3	3	3	4
3	3	4	3	5	3	4	2	4	3	4	3	4	3	3	4	3	5	3	4	4	4	3	4	4	4	3	4	3	3	3	2	4	2	3	3	4	3	4	3	4	2	3	3	3	4	3	3	3	4
2	2	3	3	3	2	2	3	3	4	3	4	3	3	3	2	2	2	3	3	3	2	2	3	3	3	4	3	3	3	1	2	2	2	2	3	1	2	2	1	2	2	2	2	2	3	3	3	3	2
5	4	4	2	4	3	5	4	5	4	4	2	4	3	3	5	3	5	4	5	4	5	4	4	4	5	4	4	4	4	4	3	3	2	3	2	4	3	3	3	3	3	2	3	3	5	3	5	3	4
3	2	3	3	3	2	4	1	3	3	3	4	4	2	3	4	3	3	3	4	4	4	3	3	4	4	4	4	3	3	2	2	3	2	2	2	3	2	2	3	3	1	2	2	2	5	3	4	4	4
1	1	2	1	3	1	3	1	5	2	2	1	3	1	1	5	2	5	2	2	2	5	2	5	5	5	2	5	4	3	4	5	#NULL!	4	3	4	5	4	3	5	5	4	4	5	4	1	1	3	1	1
3	2	3	3	4	3	4	3	4	4	3	4	3	3	3	4	3	5	4	4	4	5	4	4	5	4	4	4	5	5	4	3	4	4	4	4	5	5	4	4	4	3	4	4	5	4	3	3	4	4
3	3	2	3	2	3	4	2	4	2	3	4	3	4	3	5	3	5	3	3	4	4	#NULL!	5	5	5	3	5	5	5	4	2	4	2	3	3	3	3	4	3	4	2	4	4	4	4	4	5	4	4
3	3	3	3	3	3	3	3	3	3	3	3	3	3	3	2	3	#NULL!	4	3	2	2	2	3	3	5	5	4	1	1	2	2	3	3	4	4	4	3	5	4	3	2	2	3	4	1	1	2	2	2
5	5	5	5	5	5	5	5	5	5	5	5	5	5	5	5	5	5	5	5	5	5	5	5	5	5	5	5	5	5	5	5	5	5	5	5	5	5	5	5	5	5	5	5	5	5	5	5	5	5
2	1	2	1	1	1	3	1	4	3	2	2	1	1	1	5	1	5	4	4	2	5	1	5	5	5	1	4	4	4	2	1	2	1	1	1	1	1	3	2	1	1	1	1	1	4	3	4	2	4
4	2	3	2	4	3	4	2	4	4	4	3	3	2	2	4	3	5	2	4	3	4	2	3	5	5	3	5	5	4	4	1	4	1	4	2	3	1	3	3	4	2	3	2	2	4	2	5	3	4
3	3	3	3	3	3	3	3	4	3	3	3	3	3	2	4	4	4	4	5	5	5	5	5	5	5	5	5	5	5	4	4	4	4	4	4	4	4	3	3	3	3	3	3	3	4	4	4	4	4
3	3	3	3	3	3	3	3	3	3	3	3	3	3	3	5	1	5	3	3	3	4	3	3	5	4	3	5	3	3	2	1	2	1	1	1	4	1	1	1	2	1	1	1	1	2	1	1	1	1
1	1	1	1	1	1	4	1	4	1	1	1	1	1	1	5	2	5	3	3	3	4	2	4	5	5	3	5	5	5	3	1	4	2	4	4	4	3	4	3	3	2	5	5	4	4	2	2	4	4
5	4	4	4	5	5	5	4	5	5	5	5	5	4	3	5	4	5	5	5	4	5	5	5	5	5	4	5	5	5	5	3	5	5	5	4	5	5	5	5	5	4	5	5	5	5	5	5	4	5
2	3	2	2	2	3	3	2	3	3	2	4	2	2	1	4	2	4	2	3	2	4	3	3	4	4	3	4	4	3	3	1	2	1	3	2	3	2	3	3	3	2	2	3	2	4	3	3	2	2
3	2	3	3	3	2	3	2	3	3	3	2	3	3	3	5	1	5	1	1	1	5	5	5	5	5	1	5	5	5	1	1	1	1	1	1	1	1	1	1	1	1	1	1	1	3	3	3	3	3
3	4	3	2	2	3	4	3	5	4	3	2	3	2	4	2	3	4	3	3	2	3	4	5	5	4	3	3	2	2	1	2	3	3	5	4	3	2	2	3	1	2	2	3	4	3	2	4	5	4
2	2	3	2	1	3	4	1	4	3	2	1	1	1	1	5	1	5	3	4	3	5	2	5	5	5	2	4	3	5	3	1	3	1	2	3	4	1	5	3	3	1	3	4	2	4	2	5	3	3
2	2	2	2	2	3	3	3	1	1	5	5	5	4	3	5	5	5	5	5	5	5	5	5	5	5	5	5	5	5	4	4	4	4	4	4	4	4	4	4	4	4	4	4	4	3	3	3	3	3
5	4	2	5	5	5	2	2	3	1	5	2	5	3	2	4	5	4	2	4	5	5	3	5	1	5	4	5	2	3	5	3	3	5	3	3	1	5	5	5	4	5	2	3	5	5	4	5	5	5
2	2	2	2	3	3	2	2	4	2	2	3	2	3	2	4	3	4	3	4	3	3	3	4	4	4	3	4	3	3	3	2	3	2	2	2	2	2	4	2	3	2	3	2	2	4	4	4	3	4
5	3	5	4	5	4	5	3	5	5	5	5	5	3	3	5	3	5	4	5	5	5	5	5	5	5	4	5	5	5	4	4	4	5	5	5	5	3	4	5	5	5	4	5	5	5	3	5	3	4
2	3	2	4	4	3	3	2	5	2	2	3	4	3	3	4	2	5	4	4	4	5	4	5	5	5	3	5	5	5	3	3	3	3	2	3	4	4	5	4	5	4	5	4	5	5	4	5	4	5
3	2	3	1	1	2	2	2	3	3	2	3	2	1	1	4	4	5	3	3	3	4	4	4	4	4	3	3	4	4	1	1	1	1	1	1	1	1	1	1	2	1	1	1	1	4	3	5	5	5
4	4	4	4	3	3	4	2	2	2	4	4	4	3	3	5	5	5	4	3	2	4	4	4	4	4	3	4	4	4	4	4	4	3	4	4	5	5	3	4	4	3	3	4	4	4	4	4	3	4
2	2	1	1	2	2	4	2	5	3	4	3	2	3	2	5	1	5	2	4	1	5	4	5	5	5	1	5	3	4	4	2	4	4	1	3	3	4	1	4	4	4	2	4	4	5	3	5	5	5
2	3	3	3	3	3	4	2	3	3	3	3	3	3	2	4	3	4	3	4	4	4	3	4	5	5	3	4	5	5	3	3	3	2	3	3	4	2	3	3	3	2	3	3	4	4	3	4	3	4
3	2	4	2	2	3	4	2	5	2	3	4	4	2	2	5	3	5	5	4	3	5	4	5	5	5	3	5	5	5	4	3	4	5	4	3	4	3	5	4	4	5	5	5	4	5	4	5	5	5
1	1	1	2	3	3	4	1	4	2	2	3	3	2	2	4	2	4	2	3	2	4	3	2	4	3	2	4	3	4	2	1	3	1	4	2	4	2	4	4	3	2	3	3	3	3	2	5	2	4
3	4	4	3	4	3	5	3	3	4	4	4	4	2	2	4	4	4	3	4	3	4	4	3	5	4	4	4	2	3	3	3	4	4	4	4	3	2	3	3	3	2	4	3	2	4	4	4	3	3
1	2	1	3	4	2	4	3	4	1	2	2	4	1	1	5	3	4	3	4	3	4	4	4	5	4	3	4	3	4	3	3	3	3	2	2	4	3	3	2	2	3	3	2	2	4	3	4	3	2
3	3	4	2	4	3	5	3	5	4	4	2	3	4	3	5	3	5	3	4	3	4	3	5	4	3	2	4	4	3	3	2	4	2	3	2	5	3	4	4	4	1	4	3	2	5	2	4	2	3
2	2	2	2	3	2	4	2	4	2	3	2	3	2	2	4	2	4	4	4	4	4	3	1	5	5	3	4	5	3	2	2	2	2	2	2	2	2	2	2	2	2	2	2	2	2	2	2	2	2
1	1	1	1	1	1	1	1	1	1	1	1	1	1	1	5	5	5	5	5	5	5	5	5	5	5	5	5	5	5	4	2	3	3	4	3	4	3	3	3	4	2	3	3	3	5	3	5	3	4
3	3	2	2	2	4	4	3	5	3	3	4	3	4	3	5	3	5	3	5	3	5	5	5	5	5	3	5	5	5	5	2	4	2	5	2	5	4	4	4	5	2	5	5	5	5	2	5	3	5
3	3	3	3	3	2	3	2	4	3	3	2	3	1	1	4	3	4	3	4	2	3	2	2	4	4	2	3	2	2	4	3	4	3	4	3	5	3	3	3	3	3	4	3	3	3	2	3	2	4
4	3	3	4	4	4	4	4	3	3	4	4	4	5	4	4	3	4	4	3	4	4	4	5	5	4	4	3	3	4	4	4	3	4	4	4	3	4	4	5	4	4	3	4	4	4	4	4	5	4
4	3	4	4	3	4	4	3	3	3	4	3	3	4	4	4	4	3	4	4	4	4	4	3	4	4	4	4	4	3	5	4	3	2	3	4	5	4	3	2	3	4	5	4	3	3	4	4	3	4
3	3	5	3	2	4	3	4	4	4	5	1	5	5	2	4	3	4	4	5	4	5	3	5	5	5	4	5	4	5	5	5	1	1	2	1	1	3	5	1	2	1	4	2	1	5	5	5	3	3
2	3	3	3	2	2	2	3	4	3	3	3	3	3	2	4	3	4	4	3	3	3	4	4	4	4	3	3	3	4	3	2	2	2	2	3	3	3	3	3	3	3	3	3	2	4	3	4	3	2
1	2	3	3	3	3	4	2	4	4	4	3	4	2	3	4	2	4	3	4	3	4	3	4	4	4	3	4	4	4	3	3	3	3	3	3	3	2	2	3	3	2	3	2	3	4	3	4	4	4
4	5	5	3	4	4	4	4	5	5	5	5	4	4	4	4	4	5	3	4	4	5	5	5	5	5	4	5	4	4	3	3	3	2	2	2	2	2	2	2	2	2	2	1	1	4	4	4	5	5
#NULL!	#NULL!	#NULL!	#NULL!	#NULL!	#NULL!	#NULL!	#NULL!	#NULL!	#NULL!	#NULL!	#NULL!	#NULL!	#NULL!	#NULL!	#NULL!	#NULL!	#NULL!	#NULL!	#NULL!	#NULL!	#NULL!	#NULL!	#NULL!	#NULL!	#NULL!	#NULL!	#NULL!	#NULL!	#NULL!	#NULL!	#NULL!	#NULL!	#NULL!	#NULL!	#NULL!	#NULL!	#NULL!	#NULL!	#NULL!	#NULL!	#NULL!	#NULL!	#NULL!	#NULL!	#NULL!	#NULL!	#NULL!	#NULL!	#NULL!
4	2	4	4	3	4	#NULL!	4	1	2	3	3	#NULL!	2	3	3	#NULL!	#NULL!	#NULL!	#NULL!	#NULL!	#NULL!	#NULL!	#NULL!	#NULL!	#NULL!	#NULL!	#NULL!	#NULL!	#NULL!	#NULL!	#NULL!	#NULL!	#NULL!	#NULL!	#NULL!	#NULL!	#NULL!	#NULL!	#NULL!	#NULL!	#NULL!	#NULL!	#NULL!	#NULL!	#NULL!	#NULL!	#NULL!	#NULL!	#NULL!
4	1	1	1	1	1	1	1	1	1	1	1	1	1	1	1	#NULL!	#NULL!	#NULL!	#NULL!	#NULL!	#NULL!	#NULL!	#NULL!	#NULL!	#NULL!	#NULL!	#NULL!	#NULL!	#NULL!	#NULL!	#NULL!	#NULL!	#NULL!	#NULL!	#NULL!	#NULL!	#NULL!	#NULL!	#NULL!	#NULL!	#NULL!	#NULL!	#NULL!	#NULL!	#NULL!	#NULL!	#NULL!	#NULL!	#NULL!
4	2	2	1	3	2	2	2	2	2	2	2	3	2	2	1	5	5	5	5	5	5	5	5	3	5	5	3	5	5	4	#NULL!	#NULL!	#NULL!	#NULL!	#NULL!	#NULL!	#NULL!	#NULL!	#NULL!	#NULL!	#NULL!	#NULL!	#NULL!	#NULL!	#NULL!	#NULL!	#NULL!	#NULL!	#NULL!
4	5	4	4	4	3	4	3	3	2	2	1	3	3	2	3	4	3	4	3	4	5	4	5	5	5	4	3	3	2	2	4	3	#NULL!	1	1	1	1	1	1	1	1	2	2	1	1	3	2	3	3
4	1	2	2	3	4	4	3	3	4	2	3	4	4	3	3	1	2	2	3	4	5	1	3	4	3	3	2	3	4	3	1	2	3	4	3	4	3	4	3	4	3	3	4	#NULL!	2	2	2	3	4
4	5	5	5	5	5	5	5	5	4	4	4	4	4	4	4	4	4	5	5	5	5	5	4	4	4	4	4	5	5	5	5	4	4	5	5	5	5	4	4	4	5	5	5	5	4	5	4	5	5
4	4	3	4	3	5	4	2	3	3	4	2	3	2	3	4	#NULL!	#NULL!	#NULL!	#NULL!	#NULL!	#NULL!	#NULL!	#NULL!	#NULL!	#NULL!	#NULL!	#NULL!	#NULL!	#NULL!	#NULL!	#NULL!	#NULL!	#NULL!	#NULL!	#NULL!	#NULL!	#NULL!	#NULL!	#NULL!	#NULL!	#NULL!	#NULL!	#NULL!	#NULL!	#NULL!	#NULL!	#NULL!	#NULL!	#NULL!
#NULL!	#NULL!	#NULL!	#NULL!	#NULL!	#NULL!	#NULL!	#NULL!	#NULL!	#NULL!	#NULL!	#NULL!	#NULL!	#NULL!	#NULL!	#NULL!	#NULL!	#NULL!	#NULL!	#NULL!	#NULL!	#NULL!	#NULL!	#NULL!	#NULL!	#NULL!	#NULL!	#NULL!	#NULL!	#NULL!	#NULL!	4	3	2	2	2	2	2	2	2	2	2	2	2	2	2	1	1	1	1
4	4	4	4	4	4	4	4	4	4	4	4	4	4	4	4	4	4	4	4	4	4	4	4	4	4	4	4	4	4	4	2	#NULL!	3	3	3	4	3	3	3	4	4	4	3	3	3	4	4	4	4
4	3	3	3	3	3	3	3	3	3	3	3	3	3	3	3	4	4	4	4	4	3	4	4	4	4	4	4	4	4	4	5	5	5	3	5	3	5	4	5	5	5	4	#NULL!	4	5	5	#NULL!	5	5
4	3	3	3	3	3	3	3	3	3	3	3	3	3	3	3	3	3	3	3	3	3	3	3	3	3	3	3	3	3	3	3	3	3	3	3	3	3	3	3	3	3	3	3	3	3	3	3	3	3
4	3	2	3	2	4	3	5	2	4	3	4	3	4	3	2	3	4	4	4	4	4	3	3	5	3	4	4	4	4	4	4	2	3	2	3	3	4	2	4	3	3	3	2	3	3	4	3	4	3
4	2	2	2	3	3	3	3	3	3	3	3	2	2	2	2	3	3	3	3	3	3	3	3	3	3	3	3	3	3	3	3	3	3	3	3	3	3	3	3	3	3	3	3	3	3	3	3	3	3
4	1	1	1	1	1	1	5	1	5	2	3	2	3	2	1	5	3	5	3	4	4	5	3	5	5	5	3	4	4	5	3	1	3	1	3	2	5	1	5	3	4	1	3	2	2	4	1	5	3
4	3	4	4	4	4	3	3	4	5	5	5	5	4	4	4	4	3	3	3	3	4	4	4	5	5	5	4	4	4	4	2	2	3	4	4	4	4	3	3	4	5	5	5	5	5	3	3	3	3
4	2	2	3	1	3	1	5	3	4	3	3	2	3	2	1	4	2	2	3	4	3	2	3	3	4	4	3	4	4	3	4	3	3	4	3	3	4	3	2	2	3	3	5	3	4	5	3	3	5
4	1	2	3	2	2	3	3	4	4	5	4	4	5	5	5	2	3	4	5	4	2	3	3	3	3	3	3	3	3	3	1	1	2	3	4	4	4	4	4	4	4	4	4	4	4	1	1	1	1
4	2	3	2	#NULL!	4	2	2	3	3	4	4	4	3	3	2	1	3	3	2	4	4	2	3	3	2	4	2	4	5	3	1	3	4	3	3	3	3	2	2	5	5	3	#NULL!	2	4	2	3	3	2
4	3	2	1	3	2	2	3	2	4	1	2	2	2	2	1	4	4	5	4	4	3	4	4	3	4	5	3	4	4	4	2	1	2	2	2	3	3	4	3	3	3	2	3	4	4	4	3	4	2
4	4	4	3	4	4	4	4	4	3	4	3	3	4	4	3	4	4	4	4	4	4	4	4	4	4	4	4	4	#NULL!	3	4	3	3	1	4	3	4	3	3	3	3	2	3	3	2	4	4	4	4
4	4	4	5	3	4	4	5	5	5	5	4	4	4	5	4	4	3	4	3	2	1	1	1	4	3	4	4	4	4	2	2	3	4	2	3	4	#NULL!	2	3	3	4	3	4	4	1	5	4	5	4
4	2	4	3	2	3	4	5	4	5	3	5	4	4	2	2	5	4	5	2	5	4	5	5	3	4	5	4	5	4	5	4	3	4	2	3	3	4	3	3	4	4	3	4	2	3	5	4	5	3
4	1	2	3	3	2	4	2	5	5	5	5	4	3	4	1	2	3	#NULL!	4	3	5	5	2	3	5	4	5	4	3	2	1	2	3	3	5	4	2	3	4	5	3	5	4	3	2	2	3	1	4
4	4	3	4	3	2	3	4	5	3	3	3	4	3	3	4	2	3	3	2	4	5	3	4	3	3	4	3	3	4	3	2	1	2	2	#NULL!	2	2	3	2	3	3	2	3	2	3	4	3	3	4
4	3	2	3	#NULL!	2	2	3	2	4	3	3	2	3	3	3	4	4	4	3	5	3	5	4	4	4	4	3	5	5	4	2	2	3	2	3	3	4	3	4	3	2	2	2	2	2	4	4	4	3
4	3	#NULL!	5	5	4	4	4	5	3	3	3	2	2	3	3	3	4	4	4	3	5	4	5	5	5	4	4	4	3	3	2	2	3	3	3	3	3	3	3	3	3	4	4	4	4	5	5	4	4
4	4	3	3	3	4	3	4	3	5	3	4	3	4	3	3	4	3	5	4	4	3	4	3	4	5	4	4	4	4	4	4	3	4	3	4	3	4	3	4	3	4	3	4	4	4	4	3	4	3
4	2	1	2	2	3	2	4	2	4	2	2	2	1	2	2	5	3	5	3	5	3	5	5	5	5	5	5	4	5	5	2	2	2	2	4	2	5	3	4	2	2	2	2	2	2	3	1	5	1
4	2	2	2	2	2	2	2	2	2	2	2	2	2	2	2	2	2	2	2	2	2	2	2	2	2	2	2	2	2	2	3	3	3	3	3	3	3	3	3	3	3	3	3	3	3	4	4	4	4
4	2	3	3	3	4	2	4	1	4	2	3	2	3	3	2	3	4	4	4	3	4	3	4	4	4	4	4	4	4	4	4	2	4	2	4	3	4	4	4	4	4	3	4	4	4	4	3	4	4
4	3	2	1	2	3	2	4	3	5	2	2	2	3	3	2	5	5	5	4	3	4	4	4	3	5	5	5	5	5	5	3	2	3	3	2	4	4	3	3	3	3	2	4	4	3	4	3	5	4
4	5	3	3	4	4	4	4	3	4	4	4	5	5	3	3	4	4	5	5	5	5	4	3	4	4	4	4	4	5	3	5	3	3	3	3	4	4	3	3	3	3	4	3	3	4	5	4	3	3
4	4	4	4	3	3	3	3	3	3	2	3	2	2	2	2	4	4	4	4	4	4	4	4	4	4	4	4	4	4	4	4	3	3	3	3	3	3	3	3	3	3	3	3	3	4	3	3	4	4
4	2	2	2	2	1	1	1	1	1	1	1	1	1	1	1	3	2	2	2	3	2	2	2	2	3	2	2	2	2	2	3	2	3	1	2	2	1	1	2	2	2	2	1	1	2	3	2	3	1
4	1	3	4	1	4	5	5	4	5	5	5	5	5	4	4	5	4	3	1	5	5	5	5	5	5	5	5	5	5	5	5	4	3	3	2	3	3	1	1	3	3	2	3	2	2	4	4	4	1
4	3	3	4	3	3	3	4	4	4	4	4	4	4	4	4	3	3	2	2	2	2	2	2	2	2	2	2	2	2	2	2	2	3	3	2	2	2	2	3	3	3	3	2	2	2	3	4	4	4
4	1	3	3	4	4	3	2	4	4	5	5	4	4	4	4	2	3	3	4	4	4	3	3	4	4	4	4	4	3	3	3	4	4	3	3	3	2	3	3	4	4	4	3	3	3	3	3	2	3
4	1	2	1	2	2	3	4	2	4	1	1	3	3	3	3	5	3	5	3	3	3	4	3	2	5	5	3	4	4	4	2	1	2	2	2	2	3	3	2	2	3	1	2	3	3	3	3	3	2
4	4	4	4	4	4	4	4	4	4	4	4	4	4	4	4	4	4	4	4	4	4	4	4	4	4	4	4	4	4	4	4	4	4	4	4	4	4	4	4	4	4	4	4	4	4	4	4	4	4
4	1	1	1	1	2	1	1	1	3	1	1	1	2	1	1	4	5	5	4	4	5	3	5	3	4	5	5	3	5	4	4	3	3	3	4	2	4	3	3	3	4	2	4	3	4	5	3	4	2
4	2	1	1	2	4	3	5	2	5	2	2	3	3	2	1	5	3	5	3	3	4	5	4	2	5	5	3	5	5	5	3	3	3	3	3	3	5	3	2	3	4	4	4	4	4	5	3	5	3
4	4	4	4	4	4	4	4	4	4	4	4	4	4	4	4	3	3	3	3	3	3	2	2	2	4	4	4	4	4	4	3	3	2	3	3	3	2	4	3	4	3	3	2	2	3	4	4	4	4
4	3	4	4	5	5	4	5	5	5	5	5	5	5	5	5	4	4	4	5	3	4	4	5	5	5	5	5	5	5	5	3	4	3	5	2	3	3	2	4	3	3	2	3	2	2	3	5	4	4
4	4	3	4	3	4	3	4	3	4	3	4	3	4	3	3	4	4	4	3	4	3	4	4	3	4	4	4	4	4	4	4	4	4	3	4	3	4	3	4	4	4	3	4	3	3	4	3	4	3
4	3	4	3	3	4	3	5	4	5	4	4	4	2	3	3	5	5	5	5	5	5	5	5	4	5	5	5	5	5	5	4	2	4	3	5	4	5	3	5	4	4	2	3	3	2	4	4	3	4
4	3	3	3	3	2	2	2	4	4	4	2	3	1	#NULL!	2	3	3	3	3	3	3	3	4	3	3	4	3	3	3	3	2	2	2	2	2	2	2	2	2	2	2	2	2	2	2	4	4	3	3
4	1	2	1	4	1	1	1	1	5	3	1	2	1	2	1	5	4	5	3	5	4	4	5	5	5	5	4	5	4	5	3	1	4	2	3	1	5	2	3	3	3	1	3	2	2	4	2	5	3
4	2	2	2	2	2	2	3	2	4	2	2	2	2	2	2	4	3	4	4	4	3	5	3	5	5	5	3	5	4	4	3	3	3	3	3	3	3	3	3	3	3	3	3	4	3	3	2	2	2
4	2	1	1	1	3	1	4	1	4	2	2	2	3	1	1	4	4	5	4	4	4	5	4	3	5	4	4	4	5	4	4	3	3	3	4	3	5	4	3	3	3	3	3	3	3	4	3	5	3
4	4	3	4	3	4	4	3	5	5	2	2	3	3	2	2	4	4	4	4	4	4	4	4	4	4	4	4	4	4	4	4	1	3	2	3	3	3	3	2	3	2	2	2	2	3	3	3	3	2
4	4	3	4	3	4	3	2	5	4	2	5	3	4	5	4	4	3	4	5	3	4	5	3	5	3	4	5	2	4	5	3	4	5	4	4	5	5	4	3	3	4	4	4	5	3	4	5	3	5
4	4	4	3	2	3	5	5	4	3	3	4	4	5	4	5	5	3	5	2	5	4	5	5	4	5	5	3	5	5	5	2	1	3	4	3	3	4	3	3	3	2	2	3	2	2	5	4	5	3
4	1	1	1	1	1	1	4	1	4	1	1	2	1	1	1	5	4	5	3	4	4	5	3	4	5	5	3	4	4	5	3	2	3	3	1	1	4	2	3	2	2	1	2	1	3	4	2	5	3
4	3	4	4	4	4	2	3	2	4	4	3	4	4	5	4	3	3	4	4	3	3	2	4	3	3	2	4	4	3	3	3	4	4	3	4	3	3	3	5	2	4	4	2	3	3	3	4	4	4
4	1	2	3	1	2	2	4	1	5	2	3	2	3	1	1	5	2	5	3	5	2	5	5	5	5	5	1	5	5	5	4	3	3	3	4	3	5	3	5	4	3	4	4	5	4	4	3	5	4
4	3	2	3	3	4	4	4	3	5	4	4	3	4	3	3	3	3	4	4	4	3	3	3	4	4	4	3	4	4	4	3	2	3	3	3	2	3	2	4	3	2	2	2	3	2	4	2	4	2
4	4	3	3	2	5	3	5	3	4	3	4	4	3	3	4	5	4	5	5	5	5	5	4	5	5	5	3	5	5	5	3	2	4	1	5	3	4	3	3	2	4	2	3	3	3	5	4	3	3
4	2	2	3	3	4	3	2	3	2	3	3	2	3	2	2	5	4	4	4	4	5	4	5	3	3	3	4	4	4	4	5	4	4	4	4	4	4	4	5	5	5	4	4	4	4	5	4	4	3
4	2	3	3	3	3	3	3	2	3	3	3	3	3	2	3	3	3	3	3	3	3	3	3	3	3	3	4	3	4	3	2	3	3	3	3	3	3	3	2	3	2	3	2	3	2	4	3	4	3
4	3	3	4	3	3	3	4	3	4	4	4	4	4	3	4	4	3	4	4	4	4	4	3	4	4	4	3	4	4	4	3	3	3	4	4	3	4	3	4	3	4	4	4	3	4	4	3	4	3
4	3	2	3	3	4	2	3	3	4	3	4	2	3	3	2	4	3	3	4	2	3	3	5	3	4	3	4	4	3	5	3	2	3	2	4	3	4	2	4	3	4	2	3	3	3	3	2	4	3
4	2	2	2	2	3	3	2	2	4	2	3	3	2	2	2	4	3	4	3	4	3	4	4	4	5	4	3	4	4	4	4	3	4	3	3	3	3	3	3	3	4	3	3	4	4	5	2	5	3
4	3	2	3	4	4	3	3	2	5	3	4	3	4	3	3	4	3	5	4	4	4	5	4	3	5	5	4	4	4	5	3	2	4	3	3	3	4	3	4	3	4	3	3	3	3	4	2	4	3
4	2	1	1	1	1	2	3	1	4	2	2	2	2	1	1	4	2	5	2	5	3	5	2	2	5	5	3	4	4	4	4	1	2	2	4	3	4	2	5	2	3	2	2	3	3	4	2	4	2
4	2	2	1	1	1	2	5	2	4	2	2	4	2	3	1	5	3	5	3	4	4	5	4	5	5	5	3	4	3	3	3	3	3	2	4	2	5	3	4	2	4	3	4	3	2	4	3	4	3
4	4	3	3	3	2	4	4	3	5	4	4	3	2	4	3	4	2	5	4	4	3	4	4	5	5	5	3	5	4	4	3	2	4	3	4	3	4	4	2	4	4	2	4	4	4	5	2	5	3
4	2	1	2	1	2	1	1	1	2	1	2	1	1	1	1	4	3	4	3	4	3	4	3	4	4	4	3	4	4	4	3	2	2	1	2	2	2	2	3	3	2	2	2	2	2	3	2	3	2
4	2	2	3	3	3	3	3	3	3	3	3	3	3	3	3	3	3	3	3	3	3	3	3	3	3	3	3	3	3	3	3	3	3	3	3	3	3	2	2	2	2	2	2	2	2	2	2	3	2
4	3	3	3	3	3	3	3	3	4	3	3	3	3	3	3	4	3	4	4	4	4	4	3	5	4	4	3	4	4	4	4	2	4	4	4	4	4	3	5	4	4	3	4	4	3	4	3	4	4
4	3	3	4	3	2	3	3	3	5	4	4	3	4	4	2	4	4	4	4	4	3	4	4	3	4	4	4	4	4	4	3	3	3	2	3	3	3	2	4	4	4	2	4	3	3	4	3	5	2
4	3	4	4	4	4	4	3	3	3	3	3	2	4	4	4	5	3	5	3	3	3	5	3	3	3	3	5	5	5	5	3	5	3	5	3	5	4	5	3	4	4	5	4	4	5	5	2	2	2
4	3	3	3	4	3	3	3	3	3	3	3	3	3	3	4	3	3	3	2	3	3	3	3	3	3	3	3	3	3	3	2	2	2	2	2	2	2	2	2	3	3	3	3	3	3	3	3	3	3
4	4	3	3	4	4	4	4	3	4	3	4	4	4	4	3	4	4	4	4	5	4	3	4	5	5	5	4	5	5	4	3	3	4	4	4	4	3	3	4	3	4	3	4	4	4	4	4	4	4
4	3	3	3	3	3	3	4	2	4	3	3	3	3	3	2	4	4	4	4	3	4	4	4	5	4	4	4	5	5	5	3	2	3	2	2	2	3	2	3	2	4	3	3	3	3	4	3	4	2
4	2	2	2	3	3	3	3	3	2	2	2	3	4	4	4	3	3	3	3	3	3	3	2	3	3	2	2	2	2	3	2	2	1	2	2	1	1	2	2	2	2	2	2	2	2	3	3	3	3
4	3	2	3	4	3	4	3	4	3	3	4	4	4	3	3	3	3	4	4	4	4	4	4	4	4	3	4	4	4	4	3	3	3	3	3	2	2	2	2	2	2	2	2	3	3	3	4	3	4
4	2	3	3	3	4	4	3	3	2	2	3	3	4	4	4	2	2	3	3	4	4	4	4	2	3	3	4	3	3	2	3	4	4	4	4	4	3	3	3	2	3	3	3	4	4	2	2	3	4
4	3	4	4	1	1	1	1	1	1	1	1	1	1	1	1	4	4	4	5	5	5	5	5	5	5	5	5	5	5	5	1	1	1	1	1	1	1	1	1	1	1	1	1	1	1	3	3	3	3
4	1	2	1	1	1	1	3	1	3	2	2	2	1	1	1	4	2	4	3	3	3	3	3	2	4	4	2	2	2	3	3	2	2	3	3	3	3	2	3	3	2	2	2	2	2	3	3	4	3
4	3	4	3	4	3	3	4	4	4	3	4	5	4	3	4	3	4	4	4	4	4	3	4	4	4	5	4	4	4	3	3	4	2	2	3	4	3	4	3	3	4	4	4	4	3	2	3	4	4
4	1	1	1	1	1	2	2	1	1	1	1	2	1	1	1	4	4	4	4	3	4	4	3	4	4	4	3	3	4	5	3	1	2	2	2	1	2	1	2	2	2	1	1	1	1	4	4	3	4
4	2	2	3	1	5	3	3	2	4	3	3	3	3	2	2	4	4	4	4	3	4	4	3	4	4	4	4	5	5	3	4	3	4	3	2	3	2	3	4	3	2	3	4	3	3	4	3	5	3
#NULL!	#NULL!	#NULL!	#NULL!	#NULL!	#NULL!	#NULL!	#NULL!	#NULL!	#NULL!	#NULL!	#NULL!	#NULL!	#NULL!	#NULL!	#NULL!	#NULL!	#NULL!	#NULL!	#NULL!	#NULL!	#NULL!	#NULL!	#NULL!	#NULL!	#NULL!	#NULL!	#NULL!	#NULL!	#NULL!	#NULL!	#NULL!	#NULL!	#NULL!	#NULL!	#NULL!	#NULL!	#NULL!	#NULL!	#NULL!	#NULL!	#NULL!	#NULL!	#NULL!	#NULL!	#NULL!	#NULL!	#NULL!	#NULL!	#NULL!
2	2	2	2	4	3	4	3	5	2	2	2	2	2	2	4	3	5	3	4	3	5	3	4	5	5	2	4	3	3	3	2	2	5	4	2	4	2	4	2	3	3	3	3	2	#NULL!	#NULL!	#NULL!	#NULL!	#NULL!
2	2	2	3	#NULL!	#NULL!	2	2	3	3	3	2	2	2	2	2	2	2	2	3	#NULL!	2	3	3	2	2	3	3	3	3	2	2	2	2	3	3	4	3	3	3	3	3	3	3	3	3	3	3	3	2
4	2	5	2	5	4	4	4	3	4	4	3	4	2	2	5	5	5	2	3	4	3	3	4	4	4	5	3	2	2	#NULL!	#NULL!	#NULL!	#NULL!	#NULL!	#NULL!	#NULL!	#NULL!	#NULL!	#NULL!	#NULL!	#NULL!	#NULL!	#NULL!	#NULL!	#NULL!	#NULL!	#NULL!	#NULL!	#NULL!
4	4	#NULL!	3	3	4	4	4	4	4	4	4	4	4	4	3	4	4	4	4	4	4	4	4	4	4	4	4	4	4	2	#NULL!	3	3	3	3	3	3	3	3	3	3	3	3	3	2	2	2	2	2
1	2	2	2	1	2	2	2	2	2	2	2	2	2	2	4	3	4	3	4	3	4	4	4	4	4	3	4	4	4	#NULL!	#NULL!	#NULL!	#NULL!	#NULL!	#NULL!	#NULL!	#NULL!	#NULL!	#NULL!	#NULL!	#NULL!	#NULL!	#NULL!	#NULL!	5	4	4	4	4
3	4	3	2	3	3	3	2	3	3	4	2	2	4	3	3	2	3	3	3	3	3	2	#NULL!	3	4	2	4	3	4	2	3	4	3	2	4	3	3	4	2	3	4	4	3	3	3	2	3	3	#NULL!
2	2	2	2	2	2	#NULL!	3	2	#NULL!	4	2	2	2	2	5	5	5	5	5	5	5	5	5	5	5	5	5	5	5	5	5	5	5	5	5	5	5	5	5	5	5	5	5	5	5	5	5	5	5
2	2	3	3	2	2	2	3	2	2	3	2	2	2	3	4	4	4	#NULL!	3	3	4	4	4	4	4	3	3	3	4	3	2	2	2	2	2	3	4	3	3	2	2	2	2	3	4	3	3	3	3
4	4	4	5	5	4	5	3	4	4	4	4	4	4	4	4	3	5	5	4	4	4	4	4	4	4	4	4	4	4	4	4	4	4	4	4	4	4	4	4	4	4	4	4	4	4	4	4	4	4
2	4	3	5	2	2	4	4	2	4	3	#NULL!	2	3	5	1	2	#NULL!	3	3	4	2	#NULL!	3	1	3	4	5	4	5	2	1	2	3	2	2	3	4	3	#NULL!	5	5	5	4	5	1	2	1	2	3
2	2	1	1	1	1	2	2	4	1	1	1	2	2	1	3	3	4	4	4	4	4	4	4	4	4	4	4	4	4	3	3	3	3	3	3	3	3	3	3	3	3	3	#NULL!	3	4	3	5	4	4
2	2	1	3	2	4	3	3	4	3	#NULL!	4	3	4	4	3	2	3	3	4	#NULL!	4	2	3	3	3	2	4	3	1	3	#NULL!	2	3	4	3	3	3	2	3	4	1	3	4	4	2	3	3	4	3
2	#NULL!	4	1	1	2	1	2	4	2	3	4	#NULL!	2	4	4	4	5	5	5	4	5	3	4	5	4	3	5	4	4	4	4	5	2	4	4	3	#NULL!	4	4	5	3	5	4	4	5	4	5	4	5
3	4	3	4	5	3	4	3	5	3	4	4	4	3	3	#NULL!	3	4	3	5	3	4	3	5	4	4	#NULL!	3	4	4	3	4	4	4	4	4	4	2	3	3	4	4	4	4	3	3	5	3	3	4
4	4	5	4	4	4	5	4	4	4	4	5	4	4	4	4	4	4	4	4	4	4	4	4	4	4	4	4	4	4	4	4	4	4	4	4	5	4	4	4	4	4	4	4	3	4	4	3	4	4
3	4	3	#NULL!	2	3	#NULL!	4	2	3	3	4	3	2	3	2	3	4	3	4	2	3	2	3	4	3	2	4	4	3	2	4	4	3	2	3	3	2	4	3	2	4	3	2	3	4	4	3	2	2
4	4	5	5	4	5	4	4	4	4	4	4	4	4	4	4	5	5	4	5	4	5	#NULL!	4	4	4	4	4	4	4	4	4	5	5	5	4	5	5	5	5	4	5	4	4	4	4	4	5	4	5
3	2	4	3	3	4	3	4	4	4	4	3	4	4	2	3	2	2	2	3	#NULL!	3	3	3	3	3	3	3	3	3	1	1	2	2	2	2	3	1	2	2	2	2	3	2	2	4	3	4	3	3
3	4	3	3	4	2	2	3	4	4	4	5	5	3	5	2	3	3	3	3	4	2	2	3	4	3	3	3	4	4	1	2	3	3	#NULL!	3	3	4	3	3	3	3	3	4	4	2	3	3	2	4
2	2	1	3	4	3	2	1	2	4	2	5	3	2	1	2	4	4	3	2	3	5	4	2	4	2	3	4	2	5	3	2	2	1	2	2	3	3	2	2	3	1	1	2	1	3	2	3	4	2
2	2	3	4	3	2	4	2	5	3	4	3	2	2	1	5	2	5	5	5	3	5	3	3	5	5	3	5	5	5	3	3	3	3	3	2	4	3	3	3	3	3	3	3	3	2	2	5	5	4
3	3	4	4	4	2	4	3	5	3	3	3	4	3	2	4	4	4	4	4	3	4	3	5	4	4	3	5	3	3	4	3	3	3	4	3	3	3	4	4	3	2	4	4	3	3	3	3	3	3
2	2	2	2	4	3	3	2	4	3	#NULL!	3	3	3	3	5	3	5	5	5	5	5	3	2	5	5	3	5	5	5	5	3	4	4	5	3	5	3	2	5	5	3	4	4	4	5	3	5	3	5
4	4	3	2	#NULL!	4	4	5	3	3	2	4	3	3	2	4	3	4	3	3	5	5	5	4	5	5	5	5	5	4	3	3	4	4	4	2	4	2	2	3	3	2	4	4	2	4	4	4	3	4
1	2	2	2	4	2	2	1	2	2	3	3	3	4	2	2	1	2	2	2	2	2	1	3	3	3	1	2	3	3	2	2	2	1	2	1	1	1	2	1	2	1	2	3	2	3	2	3	1	3
1	1	2	2	3	1	4	2	4	1	2	2	1	1	2	4	2	5	3	4	4	3	3	2	4	4	4	3	4	4	1	1	2	2	2	1	4	2	4	1	3	2	2	2	2	2	2	5	3	3
3	2	3	2	2	1	2	1	4	3	3	1	2	1	1	2	2	2	2	1	1	1	2	1	2	2	1	1	2	2	3	3	3	3	3	3	3	3	3	3	3	3	3	3	3	3	3	3	3	3
2	3	3	3	3	3	5	4	5	4	4	3	2	3	2	4	3	5	4	4	5	5	5	5	5	5	4	5	5	5	4	2	4	2	3	3	4	3	5	4	4	3	3	4	4	4	3	5	2	3
2	4	3	2	3	3	4	2	4	2	3	4	3	2	3	4	3	4	3	3	3	4	3	4	4	4	3	4	4	3	2	2	2	2	2	3	3	2	3	3	3	2	3	3	2	4	3	4	2	4
3	3	4	5	4	5	5	5	4	4	4	5	4	4	5	4	4	4	5	4	5	5	5	4	4	4	5	4	4	5	4	4	4	5	5	5	4	5	4	4	4	5	4	4	5	4	4	4	5	5
1	1	1	1	1	1	4	1	4	1	1	1	1	1	1	5	3	5	3	5	3	5	5	5	5	5	3	5	5	5	5	3	5	3	5	4	4	4	4	4	5	3	5	4	4	4	2	5	4	5
2	4	3	3	3	3	5	2	3	2	3	5	3	2	2	5	3	5	3	4	2	5	4	4	5	5	2	5	5	5	4	2	3	3	4	2	4	4	4	3	4	2	4	4	4	5	2	5	3	4
3	2	3	3	3	3	3	2	3	3	3	2	3	3	2	4	3	4	3	4	3	4	3	4	5	4	3	4	3	3	4	2	3	3	3	4	3	3	3	4	4	3	3	3	3	4	3	5	3	4
3	3	2	2	3	3	4	3	4	3	3	2	3	3	2	4	3	4	4	4	4	4	4	4	4	4	3	4	4	4	4	2	3	3	4	3	4	3	3	3	4	3	3	4	4	5	3	5	3	5
1	2	2	2	2	3	3	2	3	1	2	3	2	3	3	3	3	3	4	3	3	4	3	3	3	3	4	4	3	3	4	4	4	3	3	4	3	3	4	4	3	3	4	3	3	5	4	4	3	4
2	3	3	3	3	2	4	3	5	3	4	3	4	3	2	3	3	4	3	3	3	4	3	5	4	4	3	4	4	3	4	2	3	3	3	3	4	3	4	3	4	3	3	3	3	2	3	3	3	4
4	3	4	4	5	4	4	4	4	2	3	4	4	4	4	5	5	5	5	5	5	5	5	5	5	4	5	5	5	5	3	3	3	3	3	3	3	3	3	3	3	3	3	3	3	4	4	4	4	4
4	4	4	3	4	4	5	4	4	3	4	4	4	4	3	4	3	4	4	4	4	4	4	4	4	4	4	4	4	4	4	3	3	3	4	4	4	4	4	4	4	3	4	4	4	5	3	5	3	4
2	3	2	2	2	2	4	2	3	2	2	3	2	2	2	4	2	5	3	4	3	4	3	3	3	5	2	4	3	3	3	2	2	2	3	3	4	3	2	3	3	2	2	3	2	3	4	4	3	4
4	4	4	3	4	3	4	4	3	4	4	3	4	4	4	4	3	4	3	4	3	4	4	4	4	4	3	4	4	4	2	2	2	2	2	2	2	2	2	2	2	1	3	2	2	4	4	5	4	4
2	3	3	3	3	2	2	2	3	3	3	3	3	3	3	4	4	4	4	4	4	4	4	4	4	4	4	4	4	4	4	3	4	2	4	2	3	3	3	3	3	3	3	3	3	4	4	4	4	4
4	4	4	3	4	5	4	3	4	3	4	5	5	4	4	5	4	4	5	4	4	5	4	4	5	5	4	4	4	5	3	3	4	3	4	4	4	4	3	2	3	3	3	3	3	4	3	4	3	3
3	2	2	2	1	1	3	1	5	4	3	1	4	1	1	3	1	3	3	1	3	3	3	5	4	3	1	3	3	2	1	1	1	1	1	1	1	1	5	1	1	1	1	1	1	5	1	4	2	1
2	3	2	2	3	3	3	3	3	3	3	3	3	3	3	2	3	4	4	3	3	4	4	3	4	3	4	3	4	3	2	3	2	3	2	3	2	3	2	#NULL!	2	3	2	3	2	2	3	3	2	3
3	4	3	2	5	2	5	2	5	4	4	4	4	2	2	5	2	5	5	5	2	5	5	5	5	2	#NULL!	5	5	5	5	3	5	3	4	3	3	5	3	3	4	3	5	5	4	5	5	5	3	5
2	1	2	2	1	3	5	2	4	3	3	1	1	3	1	4	3	4	2	2	3	5	3	5	4	4	2	#NULL!	3	3	3	1	3	2	1	3	4	2	3	3	3	2	2	3	3	5	2	4	3	1
4	#NULL!	3	4	5	4	4	3	4	2	2	4	4	3	4	4	3	4	4	4	3	3	5	3	3	4	4	3	5	5	4	3	5	3	4	3	5	5	3	4	4	5	4	4	5	3	4	5	4	4
2	3	3	2	3	3	3	3	4	2	3	3	3	3	2	4	1	5	2	4	2	5	2	3	5	5	2	5	3	4	5	2	4	3	3	3	5	2	3	3	4	2	3	3	4	4	2	5	3	4
3	3	3	3	3	3	3	3	3	3	3	3	3	3	3	3	3	3	3	3	3	3	3	3	3	3	3	3	3	3	3	3	3	3	3	3	3	3	3	3	3	3	3	3	3	3	3	3	3	3
1	1	1	1	1	1	1	1	1	1	1	1	1	1	1	5	2	5	2	5	3	5	3	5	5	5	2	5	4	4	3	2	3	1	5	2	2	1	5	3	3	2	4	2	3	5	2	5	2	5
2	3	3	3	2	4	2	3	3	3	3	3	2	2	1	4	3	5	5	5	4	3	5	5	5	5	5	5	3	3	3	1	2	1	2	2	4	1	5	3	4	1	2	1	1	5	4	5	4	5
4	4	4	3	4	4	4	4	4	4	4	4	4	4	4	5	4	5	4	5	4	5	4	5	5	5	4	5	4	5	5	3	5	3	5	3	5	3	4	4	5	3	5	3	5	5	3	5	3	5
4	4	4	3	5	3	5	3	5	3	5	4	4	4	4	5	3	5	3	5	3	5	3	5	5	5	3	3	3	5	5	3	5	3	5	3	5	3	5	3	5	3	5	3	5	5	3	5	3	5
1	1	1	3	3	2	4	1	3	1	2	1	1	1	1	4	3	4	4	4	4	4	4	4	4	4	4	4	4	4	3	1	3	1	4	1	4	1	3	3	3	1	2	2	2	3	4	5	4	4
1	1	1	1	1	1	1	1	1	1	1	1	1	1	1	4	4	4	4	4	4	4	4	4	4	4	4	4	4	4	3	3	3	3	3	3	3	3	3	3	3	3	3	3	3	4	3	4	3	3
3	3	3	3	3	3	3	3	3	3	3	3	3	3	3	5	5	5	5	5	5	5	5	5	5	5	5	5	5	5	3	3	3	3	3	3	3	3	3	3	3	3	3	3	3	5	5	5	5	5
4	3	4	2	3	4	3	3	4	3	4	3	4	3	2	4	2	4	2	4	3	4	2	3	4	4	2	5	3	3	4	2	3	2	4	2	4	4	3	3	4	3	4	3	4	3	3	4	2	3
3	2	4	4	4	3	4	4	3	4	4	3	3	3	3	3	4	5	4	4	3	5	5	4	4	4	3	3	3	3	3	4	3	4	3	3	4	2	2	2	4	3	4	3	3	3	3	4	3	3
4	4	4	4	4	3	3	3	4	4	4	3	3	3	3	4	2	4	3	3	3	3	3	4	4	3	3	3	3	3	4	3	4	4	3	3	3	3	4	4	3	3	3	3	3	4	4	4	4	4
1	2	1	2	1	1	1	1	3	2	2	1	1	1	2	3	4	3	3	3	3	3	3	2	4	4	3	4	4	4	2	2	2	2	2	2	2	2	1	2	2	2	1	2	2	5	3	4	3	4
3	4	4	2	2	4	4	3	4	5	4	4	4	3	1	4	4	3	4	4	4	2	3	4	4	3	3	3	4	4	3	3	4	4	4	3	4	4	4	3	3	4	4	5	5	4	4	4	4	4
2	2	3	2	4	3	5	2	4	3	2	2	2	3	2	4	3	4	3	4	3	4	3	4	4	4	3	3	3	4	3	2	2	3	2	3	3	2	3	2	3	2	2	3	2	4	2	4	3	3
2	2	3	3	2	3	4	4	4	4	5	5	4	3	3	3	3	3	4	3	4	2	2	4	4	4	4	3	3	3	5	5	4	4	4	5	5	3	3	3	4	4	4	3	3	2	3	3	3	4
4	3	4	2	3	2	4	2	3	4	4	2	3	2	2	4	1	5	2	4	3	5	3	3	4	4	2	4	4	4	3	2	3	2	3	3	4	3	3	3	3	3	3	3	3	5	2	5	3	3
3	4	2	3	3	2	4	3	3	2	3	4	3	3	4	3	3	5	3	3	3	5	3	4	5	5	3	4	4	4	3	4	4	4	4	4	3	3	3	4	4	4	4	3	3	3	3	4	3	4
2	1	2	2	1	2	3	2	2	1	1	4	2	1	2	1	2	1	2	3	2	1	2	2	3	2	1	2	2	1	1	2	2	1	1	2	2	1	2	1	2	1	2	1	2	1	2	2	1	2
1	1	1	1	1	1	1	1	5	1	1	1	1	1	1	5	2	5	2	5	2	5	3	1	5	5	3	5	5	5	1	1	1	1	1	1	1	1	4	1	1	1	1	1	1	1	1	3	1	1
1	1	1	1	1	1	4	1	5	1	1	1	1	1	1	4	2	4	4	4	3	4	3	2	5	5	4	4	4	3	2	1	2	1	1	1	3	1	2	2	1	1	1	1	1	3	1	4	1	1
2	3	2	1	1	2	3	2	4	2	2	2	2	1	1	3	1	4	2	4	3	4	3	5	5	4	2	4	3	3	3	1	3	2	3	2	4	2	4	2	3	2	2	2	1	2	3	2	2	4
2	2	2	2	2	3	3	2	3	2	2	3	3	3	2	3	3	3	3	3	3	3	3	3	3	3	3	3	3	3	3	3	3	3	3	3	3	3	3	3	3	3	3	3	3	4	4	3	4	3
2	2	2	3	4	2	1	2	3	4	3	2	2	4	4	3	2	2	1	3	3	4	3	2	3	2	2	3	4	4	2	3	2	1	2	3	4	3	3	2	2	3	4	3	5	3	2	2	3	4
5	3	5	4	3	3	4	3	5	3	4	3	3	4	3	4	4	5	4	2	3	5	4	3	5	5	3	5	5	4	3	2	3	1	2	2	3	2	3	3	3	1	3	2	2	5	3	5	2	2
3	3	4	3	5	3	4	2	4	1	4	3	2	2	2	4	4	3	3	3	1	3	2	4	4	4	3	4	5	4	3	1	3	1	4	1	3	3	3	2	2	1	2	3	3	4	4	5	3	4
4	4	4	4	4	4	4	4	4	4	4	4	4	4	4	3	3	3	3	3	3	3	3	3	3	3	3	3	3	3	2	2	2	2	2	2	2	2	2	2	2	2	2	2	2	3	3	3	3	3
3	3	4	4	4	3	4	4	4	4	4	4	3	3	3	3	2	2	3	3	4	3	2	3	3	4	3	3	3	3	4	2	4	3	3	2	4	3	4	3	3	2	2	3	4	3	3	3	3	3
4	4	4	3	3	3	3	3	3	3	4	4	4	4	4	4	3	3	3	3	3	3	4	4	4	3	3	3	3	4	3	3	2	2	3	3	3	3	3	3	3	3	3	3	3	3	3	3	4	4
4	4	4	4	3	3	4	4	4	4	4	4	3	3	3	4	4	5	4	4	4	5	3	4	5	4	4	3	4	5	4	2	4	4	4	3	4	4	4	4	4	4	3	3	4	4	4	4	4	3
[truncated: 46 more columns]
